# Supplementary material for: Deciphering the impact of aging on splenic endothelial cell heterogeneity and immunosenescence through single-cell RNA sequencing analysis
Source: Immun Ageing. 2024 Jul 18;21:48. doi: 10.1186/s12979-024-00452-1 (PMC11256597; doi:10.1186/s12979-024-00452-1)
Supplement: Supplementary file 2 — Supplementary Material 2 [file 12979_2024_452_MOESM2_ESM.xlsx]

## Sheet: spleen_marker0.3_S12
	p_val	avg_log2FC	pct.1	pct.2	p_val_adj	cluster	gene	cluster
1	0	2.53237	0.939	0.554	0	0	Gpihbp1	CA
2	0	2.26202	0.82	0.492	0	0	Rbp1	CA
3	0	2.13309	0.863	0.519	0	0	Kcnj8	CA
4	0	2.00349	0.821	0.536	0	0	Ccn2	CA
5	0	1.7456	0.744	0.481	0	0	Abcc9	CA
6	0	1.30242	0.977	0.833	0	0	Cd36	CA
7	0	1.25053	0.993	0.947	0	0	Bst2	CA
8	0	1.24077	0.844	0.585	0	0	Man1a	CA
9	0	1.12603	0.715	0.44	0	0	Ltb	CA
10	0	1.0387	0.814	0.599	0	0	Lgmn	CA
11	0	1.00873	0.776	0.464	0	0	Cd300lg	CA
12	0	0.958731	0.72	0.476	0	0	Tbc1d4	CA
13	0	0.95649	0.822	0.581	0	0	Tspan15	CA
14	0	0.903238	0.69	0.427	0	0	N4bp3	CA
15	0	0.836047	0.703	0.405	0	0	Gm13889	CA
16	0	0.817482	0.625	0.356	0	0	Tmem221	CA
17	0	0.741849	0.674	0.467	0	0	Sh3gl3	CA
18	3.79447e-302	1.08397	0.817	0.491	7.58894e-299	0	Vwa1	CA
19	4.76831e-298	1.21029	0.682	0.446	9.53661e-295	0	Tnik	CA
20	1.55106e-294	1.01461	0.777	0.549	3.10212e-291	0	Ptp4a3	CA
21	6.93834e-290	1.24556	0.695	0.44	1.38767e-286	0	Itm2a	CA
22	2.5404e-280	0.82597	0.724	0.508	5.08079e-277	0	St3gal6	CA
23	1.32552e-273	0.796025	0.803	0.569	2.65104e-270	0	Prnp	CA
24	2.78541e-272	0.808459	0.71	0.513	5.57082e-269	0	Gm37350	CA
25	9.86428e-263	1.30223	0.882	0.683	1.97286e-259	0	Lifr	CA
26	6.54598e-262	0.775791	0.68	0.455	1.3092e-258	0	Tox2	CA
27	2.46358e-254	0.762453	0.726	0.551	4.92716e-251	0	Pde2a	CA
28	1.60061e-253	1.09688	0.963	0.87	3.20121e-250	0	Kdr	CA
29	2.0185e-253	1.15336	0.909	0.726	4.037e-250	0	Tmsb10	CA
30	3.97413e-245	0.800483	0.759	0.538	7.94826e-242	0	Tnfaip8l1	CA
31	5.18819e-223	1.78733	0.601	0.328	1.03764e-219	0	Esm1	CA
32	1.63762e-221	0.821393	0.635	0.447	3.27524e-218	0	Rgl1	CA
33	1.51071e-220	0.96464	0.708	0.533	3.02141e-217	0	Igf1r	CA
34	3.22723e-218	0.911445	0.606	0.399	6.45446e-215	0	Deptor	CA
35	3.61713e-216	0.791649	0.753	0.532	7.23427e-213	0	Nrp1	CA
36	5.00525e-216	0.866224	0.671	0.428	1.00105e-212	0	Gm14226	CA
37	1.0223e-199	0.759587	0.809	0.603	2.04459e-196	0	Adgrl4	CA
38	1.04864e-192	0.771775	0.661	0.422	2.09729e-189	0	Mcam	CA
39	9.1509e-191	0.754229	0.614	0.433	1.83018e-187	0	Hs6st2	CA
40	9.62808e-179	0.753729	0.697	0.453	1.92562e-175	0	Hspg2	CA
41	1.34308e-177	1.05605	0.896	0.748	2.68616e-174	0	Marcks	CA
42	6.29374e-172	0.840717	0.831	0.598	1.25875e-168	0	Sox4	CA
43	1.95976e-141	0.773888	0.942	0.814	3.91951e-138	0	Cd63	CA
44	5.50618e-125	0.79744	0.555	0.376	1.10124e-121	0	Dll4	CA
45	2.06959e-121	0.912805	0.643	0.407	4.13918e-118	0	Plk2	CA
46	1.20837e-107	0.734317	0.87	0.718	2.41675e-104	0	Itga6	CA
47	3.20505e-100	0.798358	0.571	0.397	6.4101e-97	0	Mrc1	CA
48	5.4821e-97	0.750503	0.833	0.679	1.09642e-93	0	Nfkbia	CA
49	3.92485e-37	0.800696	0.697	0.627	7.8497e-34	0	Scarb1	CA
50	6.0535e-29	0.907695	0.4	0.274	1.2107e-25	0	Aplnr	CA
51	0	2.58806	0.872	0.593	0	1	Sema3d	CV
52	0	2.43725	0.87	0.586	0	1	Gm49708	CV
53	0	2.21382	0.74	0.507	0	1	Adamts5	CV
54	0	2.13006	0.838	0.627	0	1	Sema3a	CV
55	0	2.00496	0.791	0.627	0	1	Star	CV
56	0	2.00327	0.888	0.7	0	1	Fabp5	CV
57	0	1.9563	0.813	0.596	0	1	Fxyd6	CV
58	0	1.81691	0.736	0.567	0	1	Tgfbi	CV
59	0	1.74654	0.738	0.601	0	1	Synm	CV
60	0	1.70707	0.848	0.709	0	1	Plpp3	CV
61	0	1.61605	0.637	0.469	0	1	Pcdh9	CV
62	0	1.55334	0.981	0.88	0	1	Cavin2	CV
63	0	1.45273	0.941	0.836	0	1	Sorbs2	CV
64	0	1.41941	0.933	0.76	0	1	Mgll	CV
65	0	1.33315	0.883	0.714	0	1	Itga1	CV
66	0	1.10322	0.962	0.886	0	1	Dstn	CV
67	0	1.09216	0.945	0.799	0	1	Mafb	CV
68	5.20607e-308	1.465	0.631	0.428	1.04121e-304	1	Flrt2	CV
69	5.40589e-308	1.54267	0.662	0.472	1.08118e-304	1	Cgnl1	CV
70	6.24925e-308	1.61781	0.821	0.715	1.24985e-304	1	Ackr3	CV
71	2.86219e-297	1.41975	0.829	0.724	5.72438e-294	1	Ankrd2	CV
72	2.10688e-287	1.23126	0.823	0.701	4.21376e-284	1	Aldh2	CV
73	2.14682e-273	1.33154	0.527	0.378	4.29364e-270	1	St18	CV
74	2.72895e-260	0.962346	0.937	0.856	5.4579e-257	1	Slco2a1	CV
75	5.95111e-260	2.24816	0.589	0.421	1.19022e-256	1	Clec4g	CV
76	6.19638e-247	1.27908	0.606	0.503	1.23928e-243	1	C1qtnf7	CV
77	1.16993e-243	1.05802	0.916	0.839	2.33987e-240	1	Tfpi	CV
78	8.27736e-240	1.30306	0.587	0.475	1.65547e-236	1	Calml4	CV
79	7.7017e-210	1.25662	0.813	0.751	1.54034e-206	1	Dbi	CV
80	5.2346e-207	1.89111	0.597	0.516	1.04692e-203	1	Meg3	CV
81	7.95788e-205	1.09806	0.821	0.758	1.59158e-201	1	Nr2f2	CV
82	9.18458e-200	1.5988	0.728	0.659	1.83692e-196	1	Cd55	CV
83	2.59472e-167	1.13494	0.636	0.583	5.18944e-164	1	Nos1ap	CV
84	1.42314e-162	0.976169	0.623	0.551	2.84629e-159	1	Cald1	CV
85	9.93519e-159	0.947135	0.647	0.578	1.98704e-155	1	Sema4b	CV
86	3.34827e-148	1.26123	0.515	0.442	6.69655e-145	1	Mmp16	CV
87	1.49824e-147	1.04219	0.712	0.654	2.99648e-144	1	Ndrg1	CV
88	3.34046e-147	1.25111	0.439	0.297	6.68093e-144	1	Hpgd	CV
89	1.64031e-134	0.983815	0.761	0.703	3.28063e-131	1	Tspan7	CV
90	2.72293e-131	1.1534	0.572	0.486	5.44587e-128	1	Tpm2	CV
91	2.23239e-129	1.1609	0.527	0.466	4.46477e-126	1	Dll1	CV
92	3.47345e-127	1.04202	0.724	0.689	6.94689e-124	1	Mcfd2	CV
93	9.3875e-126	1.01681	0.507	0.46	1.8775e-122	1	Mxra8	CV
94	5.77335e-121	1.73584	0.616	0.584	1.15467e-117	1	Ltc4s	CV
95	5.989e-103	1.0406	0.556	0.521	1.1978e-99	1	Dmxl2	CV
96	9.21131e-79	0.958322	0.504	0.488	1.84226e-75	1	Fam124a	CV
97	2.45005e-78	1.01439	0.581	0.59	4.9001e-75	1	C1qtnf6	CV
98	1.06131e-35	1.0023	0.468	0.468	2.12263e-32	1	Dhcr24	CV
99	2.67909e-31	0.914714	0.422	0.414	5.35817e-28	1	Jag1	CV
100	1.03365e-28	0.974575	0.464	0.523	2.06731e-25	1	Abi3bp	CV
101	4.48697e-279	1.87766	0.863	0.476	8.97394e-276	2	Gja4	Capillary1
102	7.68572e-272	2.27683	0.978	0.636	1.53714e-268	2	Glul	Capillary1
103	1.1526e-267	1.90575	0.877	0.506	2.3052e-264	2	Ckb	Capillary1
104	1.2048e-245	1.19238	0.734	0.287	2.40959e-242	2	Tgfb2	Capillary1
105	1.4662e-245	1.76015	0.906	0.566	2.9324e-242	2	Col18a1	Capillary1
106	1.06189e-244	1.58946	0.854	0.499	2.12379e-241	2	4930486L24Rik	Capillary1
107	5.43978e-242	1.68669	0.818	0.396	1.08796e-238	2	Sema7a	Capillary1
108	2.41186e-222	1.3921	0.824	0.51	4.82372e-219	2	Gpm6b	Capillary1
109	1.07143e-210	1.73983	0.818	0.419	2.14285e-207	2	Aqp1	Capillary1
110	3.89264e-208	1.33899	0.839	0.503	7.78528e-205	2	Acvrl1	Capillary1
111	4.00285e-205	1.85339	0.926	0.582	8.00569e-202	2	Nrp1	Capillary1
112	1.06099e-203	1.86928	0.812	0.434	2.12198e-200	2	Unc5b	Capillary1
113	7.14875e-202	1.39517	0.722	0.371	1.42975e-198	2	Col13a1	Capillary1
114	1.68903e-191	1.41164	0.923	0.571	3.37807e-188	2	Sox17	Capillary1
115	1.00674e-190	1.25895	0.833	0.516	2.01349e-187	2	Pdgfb	Capillary1
116	8.05255e-182	1.57637	0.915	0.626	1.61051e-178	2	Clec14a	Capillary1
117	1.37768e-176	1.57967	0.851	0.484	2.75536e-173	2	Efnb2	Capillary1
118	1.12124e-171	1.14667	0.826	0.463	2.24247e-168	2	Podxl	Capillary1
119	2.24206e-170	1.61127	0.928	0.635	4.48412e-167	2	Cyyr1	Capillary1
120	9.5546e-169	1.82835	0.964	0.718	1.91092e-165	2	Smco4	Capillary1
121	1.5001e-162	1.46089	0.906	0.546	3.0002e-159	2	Cd300lg	Capillary1
122	3.70857e-161	1.13678	0.821	0.48	7.41715e-158	2	Pcp4l1	Capillary1
123	7.72045e-160	1.30884	0.775	0.481	1.54409e-156	2	Alox12	Capillary1
124	9.3729e-156	1.30818	0.831	0.536	1.87458e-152	2	Smpdl3a	Capillary1
125	1.03165e-152	1.56715	0.927	0.647	2.06329e-149	2	Slc9a3r2	Capillary1
126	1.30163e-140	1.80359	0.931	0.72	2.60327e-137	2	Slc6a6	Capillary1
127	6.4405e-137	1.26369	0.837	0.479	1.2881e-133	2	Rasgrp3	Capillary1
128	2.55667e-135	1.2684	0.761	0.446	5.11334e-132	2	Emp1	Capillary1
129	4.44719e-132	1.09185	0.871	0.554	8.89438e-129	2	Ece1	Capillary1
130	4.04531e-130	1.53382	0.889	0.502	8.09062e-127	2	Sgk1	Capillary1
131	1.32558e-129	1.21383	0.875	0.578	2.65115e-126	2	Alas1	Capillary1
132	6.38447e-124	1.60831	0.678	0.36	1.27689e-120	2	Edn1	Capillary1
133	2.20309e-119	1.24523	0.901	0.615	4.40617e-116	2	Ets1	Capillary1
134	6.1034e-117	1.27829	0.922	0.716	1.22068e-113	2	Flt1	Capillary1
135	2.73504e-116	1.13913	0.881	0.633	5.47007e-113	2	Myct1	Capillary1
136	2.51206e-113	2.12217	0.755	0.468	5.02412e-110	2	Cxcl12	Capillary1
137	1.17596e-107	1.61035	0.76	0.499	2.35193e-104	2	Enpp2	Capillary1
138	4.75125e-106	1.57672	0.579	0.223	9.5025e-103	2	Ednrb	Capillary1
139	6.87164e-102	1.33961	0.976	0.796	1.37433e-98	2	Id3	Capillary1
140	4.60759e-99	1.22469	0.865	0.609	9.21518e-96	2	Ptp4a3	Capillary1
141	1.76508e-92	1.26699	0.926	0.719	3.53015e-89	2	Id1	Capillary1
142	5.889e-92	1.30233	0.783	0.543	1.1778e-88	2	Prdx4	Capillary1
143	1.88125e-89	1.54611	0.874	0.66	3.76251e-86	2	Sat1	Capillary1
144	3.58055e-84	1.23894	0.97	0.834	7.16109e-81	2	Ctla2a	Capillary1
145	4.17911e-77	1.27205	0.939	0.788	8.35823e-74	2	Serpinb9	Capillary1
146	1.88069e-70	1.16046	0.938	0.843	3.76138e-67	2	Vim	Capillary1
147	3.17025e-62	1.10836	0.891	0.679	6.3405e-59	2	Heg1	Capillary1
148	3.75116e-55	1.3104	0.557	0.289	7.50232e-52	2	Thbs1	Capillary1
149	1.2916e-46	1.26043	0.548	0.304	2.5832e-43	2	Igfbp3	Capillary1
150	3.23019e-45	1.34119	0.593	0.403	6.46038e-42	2	Vegfc	Capillary1
151	1.08597e-228	1.53633	0.849	0.574	2.17193e-225	3	Mal	Capillary2
152	5.50058e-191	1.23603	0.819	0.559	1.10012e-187	3	Fxyd1	Capillary2
153	1.43857e-180	0.894479	0.82	0.558	2.87715e-177	3	Gm17167	Capillary2
154	1.31086e-142	1.44589	0.974	0.776	2.62171e-139	3	Irf8	Capillary2
155	1.28169e-131	0.730255	0.77	0.525	2.56339e-128	3	Fdxr	Capillary2
156	2.62587e-129	0.879033	0.683	0.362	5.25174e-126	3	Dusp5	Capillary2
157	1.35098e-126	0.865141	0.754	0.51	2.70196e-123	3	Npl	Capillary2
158	4.74447e-121	1.07011	0.868	0.649	9.48893e-118	3	Fxyd6	Capillary2
159	3.21354e-113	1.19971	0.879	0.581	6.42708e-110	3	Fos	Capillary2
160	4.45642e-104	0.651505	0.74	0.524	8.91284e-101	3	Meg3	Capillary2
161	2.11767e-101	1.02268	0.627	0.286	4.23534e-98	3	Ccn1	Capillary2
162	4.00879e-101	0.651636	0.763	0.488	8.01758e-98	3	Bhlhe40	Capillary2
163	1.32183e-99	0.965996	0.898	0.663	2.64366e-96	3	Junb	Capillary2
164	1.98444e-96	0.951167	0.871	0.609	3.96888e-93	3	Pim3	Capillary2
165	5.2799e-96	0.958949	0.988	0.897	1.05598e-92	3	Jun	Capillary2
166	8.94533e-96	0.935625	0.808	0.543	1.78907e-92	3	Cited2	Capillary2
167	2.57283e-95	0.851087	0.878	0.676	5.14567e-92	3	F8	Capillary2
168	3.61501e-94	0.653137	0.835	0.633	7.23002e-91	3	Twist1	Capillary2
169	1.38291e-93	0.950714	0.998	0.937	2.76582e-90	3	Selenop	Capillary2
170	5.53654e-89	0.671524	0.719	0.43	1.10731e-85	3	Pim1	Capillary2
171	1.25433e-85	0.830245	0.985	0.835	2.50866e-82	3	Mafb	Capillary2
172	1.0037e-84	1.00434	0.834	0.515	2.0074e-81	3	Zfp36	Capillary2
173	2.94524e-84	1.14043	0.904	0.627	5.89048e-81	3	Hspa1a	Capillary2
174	5.27638e-84	0.930299	0.992	0.907	1.05528e-80	3	Lrg1	Capillary2
175	9.43504e-83	1.18867	0.701	0.372	1.88701e-79	3	Egr1	Capillary2
176	9.3947e-82	0.96013	0.974	0.854	1.87894e-78	3	Tfpi	Capillary2
177	1.55976e-80	0.92641	0.957	0.821	3.11953e-77	3	Ubc	Capillary2
178	1.17483e-76	1.00392	0.714	0.496	2.34966e-73	3	Tpm2	Capillary2
179	1.09674e-74	0.789519	0.883	0.569	2.19347e-71	3	Btg2	Capillary2
180	2.09182e-74	1.0348	0.912	0.669	4.18364e-71	3	Hspa1b	Capillary2
181	1.09821e-70	0.919834	0.902	0.727	2.19642e-67	3	Aldh2	Capillary2
182	3.30383e-69	0.722483	0.93	0.739	6.60766e-66	3	Pcolce	Capillary2
183	7.2667e-68	0.64828	0.71	0.488	1.45334e-64	3	Eps8	Capillary2
184	1.78515e-63	0.728396	0.846	0.667	3.57031e-60	3	Star	Capillary2
185	7.88487e-63	0.84691	0.976	0.834	1.57697e-59	3	Ctsb	Capillary2
186	1.10462e-58	0.75865	0.964	0.804	2.20924e-55	3	Mgll	Capillary2
187	9.49557e-58	0.954488	0.918	0.687	1.89911e-54	3	Dusp1	Capillary2
188	1.47064e-57	0.940284	0.69	0.412	2.94128e-54	3	Ier3	Capillary2
189	1.63216e-57	0.806503	0.891	0.706	3.26432e-54	3	Tspan7	Capillary2
190	2.7683e-48	0.803968	0.976	0.876	5.53661e-45	3	H2afz	Capillary2
191	9.21044e-42	0.837935	0.621	0.362	1.84209e-38	3	Fosb	Capillary2
192	1.36998e-41	0.869525	0.543	0.259	2.73995e-38	3	Atf3	Capillary2
193	3.91971e-40	0.761219	0.737	0.523	7.83942e-37	3	Adamts1	Capillary2
194	4.17255e-40	0.666882	0.63	0.469	8.34509e-37	3	Grin2c	Capillary2
195	3.81313e-38	0.656182	0.803	0.625	7.62627e-35	3	Slc16a1	Capillary2
196	7.50856e-36	0.81052	0.987	0.931	1.50171e-32	3	Iigp1	Capillary2
197	3.53728e-28	0.648107	0.621	0.424	7.07457e-25	3	Fosl2	Capillary2
198	5.36758e-28	0.780354	0.603	0.399	1.07352e-24	3	Socs3	Capillary2
199	2.27159e-26	0.933761	0.559	0.35	4.54317e-23	3	Phlda1	Capillary2
200	7.28389e-19	0.798502	0.51	0.295	1.45678e-15	3	Chka	Capillary2
201	5.40337e-272	3.89592	0.93	0.219	1.08067e-268	4	Stmn2	Artery
202	2.5614e-259	3.62202	0.913	0.351	5.1228e-256	4	S100a6	Artery
203	2.18063e-242	3.46051	0.917	0.394	4.36126e-239	4	Fbln5	Artery
204	5.12477e-228	3.61533	0.903	0.314	1.02495e-224	4	Ltbp4	Artery
205	8.94543e-227	2.12479	0.818	0.185	1.78909e-223	4	St8sia6	Artery
206	6.59186e-205	2.50317	0.837	0.302	1.31837e-201	4	Tgfb2	Artery
207	7.86012e-205	2.72392	0.826	0.19	1.57202e-201	4	Nebl	Artery
208	1.44371e-204	2.6669	0.922	0.491	2.88743e-201	4	Gja4	Artery
209	3.1651e-201	3.55486	0.926	0.52	6.33021e-198	4	Crip1	Artery
210	2.11542e-199	1.85563	0.782	0.235	4.23085e-196	4	Ms4a6b	Artery
211	1.96747e-195	2.49927	0.782	0.192	3.93494e-192	4	Cdh13	Artery
212	9.28398e-195	3.15177	0.809	0.212	1.8568e-191	4	S100a4	Artery
213	4.1129e-192	2.42059	0.841	0.29	8.22581e-189	4	Ebf1	Artery
214	1.34751e-190	3.069	0.981	0.728	2.69501e-187	4	Slc6a6	Artery
215	1.12539e-189	2.64401	0.996	0.845	2.25078e-186	4	Vim	Artery
216	2.272e-184	2.4368	0.864	0.423	4.544e-181	4	Atp13a3	Artery
217	2.87083e-181	2.92084	0.86	0.339	5.74166e-178	4	Sema3g	Artery
218	9.1596e-180	2.34243	0.854	0.465	1.83192e-176	4	Jag2	Artery
219	2.6429e-173	2.95561	0.896	0.477	5.28579e-170	4	Podxl	Artery
220	5.42914e-171	1.95583	0.82	0.4	1.08583e-167	4	Smad6	Artery
221	1.40062e-162	2.72862	0.854	0.354	2.80123e-159	4	Azin1	Artery
222	1.23807e-161	2.0334	0.826	0.406	2.47615e-158	4	Sncg	Artery
223	1.69787e-156	2.58006	0.93	0.644	3.39574e-153	4	Cd9	Artery
224	1.6643e-154	2.29724	0.888	0.475	3.3286e-151	4	Cxcl12	Artery
225	2.37537e-150	2.28136	0.972	0.841	4.75075e-147	4	Timp3	Artery
226	6.99439e-149	2.02683	0.828	0.422	1.39888e-145	4	Palmd	Artery
227	2.65196e-147	2.10313	0.786	0.416	5.30393e-144	4	Ace	Artery
228	9.31659e-146	2.1621	0.941	0.586	1.86332e-142	4	Sox17	Artery
229	1.29886e-145	2.10592	0.689	0.243	2.59771e-142	4	Ccn3	Artery
230	1.77657e-145	1.92875	0.922	0.56	3.55314e-142	4	Smad7	Artery
231	1.58285e-135	2.13677	0.886	0.547	3.1657e-132	4	Smpdl3a	Artery
232	2.57974e-134	2.24605	0.953	0.658	5.15947e-131	4	Slc9a3r2	Artery
233	5.06487e-130	2.04127	0.896	0.583	1.01297e-126	4	Col18a1	Artery
234	1.7884e-122	1.99857	0.883	0.437	3.57681e-119	4	Ahnak	Artery
235	4.36482e-111	1.94632	0.89	0.512	8.72964e-108	4	Klf4	Artery
236	6.36002e-111	2.13304	0.869	0.565	1.272e-107	4	Fbln2	Artery
237	3.16076e-110	2.3945	0.805	0.39	6.32153e-107	4	Lmna	Artery
238	6.73478e-110	1.9337	0.706	0.311	1.34696e-106	4	Nes	Artery
239	1.22726e-108	1.86486	0.966	0.768	2.45451e-105	4	Epas1	Artery
240	1.21982e-101	1.91703	0.896	0.641	2.43963e-98	4	Clec14a	Artery
241	2.093e-101	2.03949	0.939	0.828	4.18599e-98	4	Cd74	Artery
242	4.88458e-99	1.88929	0.699	0.366	9.76915e-96	4	Depp1	Artery
243	9.0598e-98	2.09696	0.765	0.464	1.81196e-94	4	Cdk19	Artery
244	2.002e-92	1.91355	0.784	0.494	4.004e-89	4	Syne1	Artery
245	1.95269e-88	2.13929	0.797	0.51	3.90539e-85	4	Enpp2	Artery
246	7.52928e-85	3.56615	0.612	0.192	1.50586e-81	4	Mgp	Artery
247	1.00834e-76	1.86677	0.782	0.533	2.01667e-73	4	Pdgfb	Artery
248	1.08555e-69	2.35365	0.644	0.27	2.17111e-66	4	Pi16	Artery
249	7.46374e-66	2.34765	0.6	0.173	1.49275e-62	4	Fn1	Artery
250	8.95196e-54	2.0965	0.657	0.375	1.79039e-50	4	Edn1	Artery
251	9.73407e-170	2.50275	0.97	0.827	1.94681e-166	5	Cd74	Immunology1
252	8.47003e-142	2.77841	0.839	0.553	1.69401e-138	5	AW112010	Immunology1
253	3.07428e-125	2.54743	0.774	0.431	6.14856e-122	5	Emcn	Immunology1
254	2.30328e-117	2.07068	0.894	0.796	4.60655e-114	5	H2-Eb1	Immunology1
255	4.09486e-108	4.15138	0.784	0.575	8.18972e-105	5	Fabp4	Immunology1
256	4.53472e-107	1.93146	0.869	0.792	9.06943e-104	5	H2-Ab1	Immunology1
257	8.02297e-98	1.62151	0.902	0.847	1.60459e-94	5	H2-Aa	Immunology1
258	1.85875e-76	3.48351	0.711	0.554	3.7175e-73	5	Ubd	Immunology1
259	4.94244e-58	2.42734	0.716	0.628	9.88489e-55	5	Apoe	Immunology1
260	3.09581e-43	1.8781	0.382	0.25	6.19162e-40	5	Sparcl1	Immunology1
261	3.87108e-42	1.85856	0.548	0.431	7.74216e-39	5	Tshz2	Immunology1
262	1.62887e-35	1.37374	0.254	0.151	3.25775e-32	5	Selp	Immunology1
263	6.27881e-35	1.08754	0.704	0.686	1.25576e-31	5	Slfn5	Immunology1
264	2.509e-33	1.49392	0.638	0.634	5.018e-30	5	H2-DMa	Immunology1
265	1.21818e-32	1.6206	0.495	0.4	2.43636e-29	5	Plac8	Immunology1
266	2.97787e-32	1.47836	0.374	0.287	5.95574e-29	5	Plscr2	Immunology1
267	3.42509e-31	1.1592	0.588	0.505	6.85018e-28	5	Nrp2	Immunology1
268	4.15917e-29	1.23237	0.399	0.317	8.31834e-26	5	Aplnr	Immunology1
269	6.67812e-29	1.31752	0.643	0.519	1.33562e-25	5	Hspb1	Immunology1
270	7.79021e-29	0.905726	0.739	0.784	1.55804e-25	5	Gbp7	Immunology1
271	1.06688e-26	1.35215	0.369	0.303	2.13376e-23	5	Rflnb	Immunology1
272	3.53037e-26	0.851773	0.621	0.581	7.06073e-23	5	Ece1	Immunology1
273	8.24447e-26	1.76779	0.477	0.42	1.64889e-22	5	Neurl3	Immunology1
274	9.58828e-25	2.84373	0.528	0.502	1.91766e-21	5	Cxcl9	Immunology1
275	1.42953e-23	1.34759	0.608	0.618	2.85906e-20	5	Meis2	Immunology1
276	1.47004e-19	1.67499	0.475	0.464	2.94007e-16	5	Pdzd2	Immunology1
277	7.90174e-19	1.09944	0.568	0.585	1.58035e-15	5	Tgm2	Immunology1
278	5.84507e-18	1.57957	0.497	0.503	1.16901e-14	5	Thrsp	Immunology1
279	1.73267e-17	1.64194	0.58	0.634	3.46534e-14	5	Pbx1	Immunology1
280	6.68602e-17	0.953371	0.628	0.696	1.3372e-13	5	F8	Immunology1
281	2.23983e-16	1.21337	0.274	0.282	4.47966e-13	5	Bgn	Immunology1
282	9.30384e-15	1.08883	0.302	0.314	1.86077e-11	5	Ccdc88c	Immunology1
283	1.06167e-14	0.894695	0.231	0.261	2.12335e-11	5	Ms4a6b	Immunology1
284	1.31004e-13	0.84205	0.108	0.35	2.62008e-10	5	Lyve1	Immunology1
285	2.37524e-13	1.02656	0.467	0.486	4.75048e-10	5	Kctd12	Immunology1
286	7.4547e-13	0.915263	0.628	0.717	1.49094e-09	5	Plpp1	Immunology1
287	2.99233e-12	1.06944	0.284	0.314	5.98465e-09	5	Ramp3	Immunology1
288	5.03278e-12	1.20236	0.56	0.641	1.00656e-08	5	Gbp2	Immunology1
289	5.2214e-10	1.48657	0.314	0.352	1.04428e-06	5	Tmem252	Immunology1
290	5.74503e-10	1.5472	0.387	0.429	1.14901e-06	5	Cfb	Immunology1
291	5.86255e-10	1.37729	0.487	0.559	1.17251e-06	5	Xdh	Immunology1
292	1.84985e-09	0.973097	0.503	0.575	3.69971e-06	5	Cd38	Immunology1
293	1.58179e-07	1.89107	0.261	0.328	0.000316358	5	Igfbp3	Immunology1
294	2.13248e-07	0.888252	0.485	0.565	0.000426496	5	Tgfbr2	Immunology1
295	7.9251e-07	1.8657	0.254	0.328	0.00158502	5	Dnase1l3	Immunology1
296	1.16084e-05	1.26624	0.475	0.589	0.0232169	5	Gbp5	Immunology1
297	1.29122e-05	0.93169	0.264	0.347	0.0258245	5	Sept4	Immunology1
298	1.63443e-05	1.2038	0.485	0.608	0.0326887	5	Gbp3	Immunology1
299	1.91887e-05	0.950545	0.42	0.506	0.0383774	5	Cebpd	Immunology1
300	0.000946283	1.93954	0.437	0.576	1	5	Rsad2	Immunology1
301	0	4.39005	0.692	0.012	0	6	Fcer1a	Immunology2
302	0	3.1332	0.865	0.033	0	6	Ms4a3	Immunology2
303	0	2.32836	0.667	0.002	0	6	Cd200r3	Immunology2
304	3.22869e-228	2.85047	0.66	0.048	6.45738e-225	6	Ms4a2	Immunology2
305	1.54535e-193	5.20161	0.872	0.133	3.09069e-190	6	Ctsg	Immunology2
306	2.07182e-160	2.27451	0.442	0.024	4.14365e-157	6	Acod1	Immunology2
307	1.26468e-98	3.36875	0.936	0.333	2.52935e-95	6	Alox5ap	Immunology2
308	1.56908e-85	3.11058	0.756	0.213	3.13816e-82	6	Mpo	Immunology2
309	2.36369e-83	3.54481	0.865	0.225	4.72737e-80	6	Tyrobp	Immunology2
310	6.38437e-80	2.59626	0.846	0.207	1.27687e-76	6	Rac2	Immunology2
311	2.65844e-79	2.29997	0.84	0.303	5.31688e-76	6	Clec12a	Immunology2
312	3.56607e-75	4.6541	0.885	0.396	7.13213e-72	6	Plac8	Immunology2
313	1.88218e-74	3.13335	0.724	0.197	3.76437e-71	6	Cd69	Immunology2
314	5.60123e-74	2.6847	0.827	0.198	1.12025e-70	6	Napsa	Immunology2
315	2.21402e-73	3.54405	0.853	0.36	4.42803e-70	6	Hdc	Immunology2
316	6.18356e-72	2.24085	1	0.995	1.23671e-68	6	Tmsb4x	Immunology2
317	1.90154e-71	7.23538	0.897	0.422	3.80309e-68	6	Mcpt8	Immunology2
318	1.9878e-70	2.63131	0.846	0.262	3.9756e-67	6	Coro1a	Immunology2
319	1.58205e-69	3.27081	0.821	0.259	3.16409e-66	6	Cks2	Immunology2
320	2.07106e-63	2.90905	0.974	0.833	4.14211e-60	6	Srgn	Immunology2
321	4.39533e-60	2.30841	0.744	0.277	8.79066e-57	6	Slpi	Immunology2
322	7.39433e-58	2.41264	0.679	0.239	1.47887e-54	6	Hist1h1b	Immunology2
323	2.93524e-55	4.8785	0.788	0.299	5.87048e-52	6	Cpa3	Immunology2
324	1.07361e-54	2.74645	0.872	0.521	2.14722e-51	6	Hist1h1c	Immunology2
325	1.20552e-54	3.59309	0.737	0.253	2.41104e-51	6	Ifitm1	Immunology2
326	1.58959e-54	8.18651	0.84	0.467	3.17917e-51	6	Prss34	Immunology2
327	2.80237e-54	2.52889	0.833	0.375	5.60473e-51	6	Arhgdib	Immunology2
328	6.94749e-54	2.84568	0.84	0.393	1.3895e-50	6	Cebpb	Immunology2
329	1.9139e-51	2.84579	0.763	0.24	3.8278e-48	6	Itga2b	Immunology2
330	9.56985e-51	5.21096	0.699	0.234	1.91397e-47	6	Ccl4	Immunology2
331	3.28062e-50	2.28573	0.686	0.272	6.56124e-47	6	Osm	Immunology2
332	4.38178e-49	2.97602	0.885	0.617	8.76356e-46	6	Hmgb2	Immunology2
333	3.28154e-48	5.11086	0.635	0.212	6.56309e-45	6	Ccl3	Immunology2
334	3.52214e-39	2.53082	0.718	0.272	7.04428e-36	6	Plek	Immunology2
335	7.80829e-35	2.29168	0.692	0.316	1.56166e-31	6	Fyb	Immunology2
336	8.91882e-33	2.31629	0.853	0.573	1.78376e-29	6	Gata2	Immunology2
337	7.01788e-32	2.29918	0.75	0.465	1.40358e-28	6	Lgals1	Immunology2
338	4.0923e-31	2.33519	0.641	0.258	8.1846e-28	6	Cyp11a1	Immunology2
339	3.28657e-27	3.38911	0.609	0.231	6.57314e-24	6	Rgs1	Immunology2
340	1.85411e-26	3.01303	0.436	0.111	3.70822e-23	6	Il1b	Immunology2
341	3.01847e-26	2.4061	0.878	0.654	6.03695e-23	6	Cd9	Immunology2
342	2.13656e-25	2.76029	0.506	0.116	4.27311e-22	6	Il6	Immunology2
343	2.29986e-25	2.28509	0.641	0.282	4.59972e-22	6	Tnfaip3	Immunology2
344	1.56709e-19	2.27569	0.513	0.304	3.13418e-16	6	Rgs10	Immunology2
345	2.57827e-12	2.46334	0.603	0.455	5.15654e-09	6	Hist1h2bc	Immunology2
346	1.74111e-06	2.39403	0.744	0.656	0.00348223	6	1810058I24Rik	Immunology2
347	2.34204e-06	4.49161	0.449	0.323	0.00468407	6	Pf4	Immunology2
348	1.59332e-05	2.56002	0.295	0.142	0.0318664	6	Gp9	Immunology2
349	2.1648e-05	2.59888	0.404	0.267	0.043296	6	Myl9	Immunology2
350	4.87669e-05	2.8003	0.276	0.133	0.0975337	6	Ppbp	Immunology2
351	5.27161e-89	5.1136	1	0.487	1.05432e-85	7	Ighm	Immunology3
352	4.29927e-87	3.90403	0.968	0.178	8.59855e-84	7	Cd79a	Immunology3
353	5.78848e-87	3.12157	0.905	0.064	1.1577e-83	7	Iglc3	Immunology3
354	1.01868e-86	6.74799	0.992	0.553	2.03736e-83	7	Igkc	Immunology3
355	1.33999e-86	3.61785	0.96	0.205	2.67998e-83	7	Cd79b	Immunology3
356	2.07597e-85	4.01348	0.952	0.325	4.15193e-82	7	Iglc2	Immunology3
357	7.97953e-83	2.74396	0.913	0.15	1.59591e-79	7	Fcmr	Immunology3
358	2.54518e-80	3.51508	0.929	0.295	5.09036e-77	7	Mzb1	Immunology3
359	3.58218e-80	3.22606	0.921	0.231	7.16436e-77	7	Cd37	Immunology3
360	9.21031e-80	2.98814	0.929	0.328	1.84206e-76	7	Ptprcap	Immunology3
361	3.53906e-78	3.17309	0.944	0.262	7.07812e-75	7	Coro1a	Immunology3
362	5.46007e-78	4.00472	0.968	0.397	1.09201e-74	7	Plac8	Immunology3
363	6.49686e-77	2.14979	0.905	0.199	1.29937e-73	7	Napsa	Immunology3
364	1.88192e-75	2.71919	0.881	0.124	3.76384e-72	7	Ms4a1	Immunology3
365	8.67607e-71	2.0736	0.889	0.247	1.73521e-67	7	Ly86	Immunology3
366	6.22096e-69	1.83016	0.889	0.35	1.24419e-65	7	Cybb	Immunology3
367	2.71968e-66	1.90554	0.921	0.428	5.43936e-63	7	Ctsh	Immunology3
368	6.95599e-65	2.38843	0.81	0.209	1.3912e-61	7	H2-DMb2	Immunology3
369	6.85038e-63	1.81401	0.865	0.282	1.37008e-59	7	Cd24a	Immunology3
370	7.56648e-63	3.44746	0.905	0.358	1.5133e-59	7	Cd52	Immunology3
371	1.8931e-62	2.39948	0.873	0.209	3.78619e-59	7	Rac2	Immunology3
372	1.85518e-61	1.56715	0.762	0.199	3.71035e-58	7	Cd69	Immunology3
373	6.15655e-60	2.72256	1	0.831	1.23131e-56	7	Cd74	Immunology3
374	1.20677e-58	2.17912	0.929	0.375	2.41354e-55	7	Arhgdib	Immunology3
375	8.48213e-58	1.65441	0.849	0.187	1.69643e-54	7	Cd53	Immunology3
376	2.1027e-56	1.5934	0.873	0.462	4.20541e-53	7	Tnfaip8	Immunology3
377	3.26523e-56	1.78899	0.897	0.464	6.53046e-53	7	Capg	Immunology3
378	2.55989e-55	1.53172	0.802	0.146	5.11978e-52	7	Spib	Immunology3
379	2.29487e-54	1.60603	0.849	0.365	4.58974e-51	7	Syk	Immunology3
380	1.17222e-53	2.11165	0.802	0.268	2.34444e-50	7	Lsp1	Immunology3
381	6.47186e-53	1.51813	0.881	0.38	1.29437e-49	7	Adgre5	Immunology3
382	3.93064e-52	1.49169	0.817	0.404	7.86128e-49	7	Jchain	Immunology3
383	2.65794e-47	2.14728	0.913	0.535	5.31589e-44	7	Ltb	Immunology3
384	4.65289e-47	1.51628	0.881	0.435	9.30579e-44	7	Fam49b	Immunology3
385	2.26633e-46	1.69461	0.778	0.075	4.53265e-43	7	Blnk	Immunology3
386	7.87646e-34	1.81027	1	0.975	1.57529e-30	7	Rpsa	Immunology3
387	2.03703e-32	3.34776	0.778	0.276	4.07406e-29	7	Ly6d	Immunology3
388	1.97518e-30	1.8436	0.897	0.631	3.95037e-27	7	H2-DMa	Immunology3
389	4.43077e-29	2.02065	0.778	0.309	8.86154e-26	7	Ebf1	Immunology3
390	4.57942e-24	1.97209	0.881	0.798	9.15884e-21	7	H2-Eb1	Immunology3
391	4.55551e-23	1.5968	1	0.87	9.11103e-20	7	Rbm3	Immunology3
392	9.74724e-22	1.7958	0.667	0.12	1.94945e-18	7	Cd19	Immunology3
393	1.29684e-21	1.51135	0.698	0.306	2.59368e-18	7	Rel	Immunology3
394	8.91806e-21	2.04253	0.913	0.734	1.78361e-17	7	Sub1	Immunology3
395	1.18093e-18	1.87259	0.96	0.848	2.36187e-15	7	H2-Aa	Immunology3
396	4.18693e-16	1.60661	0.841	0.794	8.37386e-13	7	H2-Ab1	Immunology3
397	1.00261e-12	1.71011	0.619	0.286	2.00523e-09	7	Scd1	Immunology3
398	2.22587e-12	3.09682	0.603	0.144	4.45175e-09	7	Iglc1	Immunology3
399	2.58641e-11	1.63311	0.746	0.502	5.17282e-08	7	Tsc22d3	Immunology3
400	2.68738e-10	1.578	0.603	0.261	5.37477e-07	7	Laptm5	Immunology3
401	3.55189e-111	1.85725	0.721	0.025	7.10379e-108	8	Plbd1	Immunology4
402	1.37132e-87	2.18712	0.941	0.164	2.74264e-84	8	Lcn2	Immunology4
403	6.45855e-67	1.99436	0.941	0.221	1.29171e-63	8	Lair1	Immunology4
404	3.74042e-61	2.19506	0.838	0.055	7.48085e-58	8	Adgre4	Immunology4
405	9.56551e-51	2.80946	0.985	0.214	1.9131e-47	8	Spi1	Immunology4
406	2.14798e-50	3.457	1	0.36	4.29595e-47	8	Cd52	Immunology4
407	1.0993e-48	6.28377	0.985	0.225	2.19859e-45	8	Lyz2	Immunology4
408	3.93271e-48	2.44828	0.985	0.266	7.86542e-45	8	Coro1a	Immunology4
409	5.8168e-48	4.57043	1	0.395	1.16336e-44	8	Cebpb	Immunology4
410	1.79493e-47	2.00221	0.956	0.148	3.58987e-44	8	Ms4a6c	Immunology4
411	6.84368e-45	3.97357	0.956	0.32	1.36874e-41	8	Lgals3	Immunology4
412	1.17504e-42	1.77101	0.941	0.329	2.35007e-39	8	Selplg	Immunology4
413	1.6245e-39	2.20548	0.985	0.377	3.24901e-36	8	Arhgdib	Immunology4
414	3.13788e-37	1.74043	0.897	0.251	6.27577e-34	8	Prkcd	Immunology4
415	4.26836e-37	2.43408	0.956	0.538	8.53672e-34	8	Serpina3g	Immunology4
416	5.51973e-37	2.01097	0.956	0.419	1.10395e-33	8	Neurl3	Immunology4
417	2.1269e-35	1.83511	0.971	0.459	4.25379e-32	8	Pla2g7	Immunology4
418	1.79965e-34	2.5103	0.971	0.279	3.59929e-31	8	Nr4a1	Immunology4
419	3.03449e-34	1.93447	0.588	0.011	6.06899e-31	8	Igsf6	Immunology4
420	5.69969e-33	3.08513	0.882	0.353	1.13994e-29	8	Cybb	Immunology4
421	5.95623e-32	1.99353	0.971	0.535	1.19125e-28	8	Prr13	Immunology4
422	7.17603e-30	2.2617	0.882	0.431	1.43521e-26	8	Ctsh	Immunology4
423	4.29937e-29	1.95898	0.882	0.464	8.59874e-26	8	Efhd2	Immunology4
424	5.39613e-29	2.53126	0.985	0.582	1.07923e-25	8	Tgm2	Immunology4
425	1.11358e-28	2.31216	0.868	0.318	2.22715e-25	8	Fyb	Immunology4
426	2.6735e-27	1.87148	0.926	0.557	5.34699e-24	8	Ubd	Immunology4
427	1.19495e-26	4.19251	0.853	0.23	2.3899e-23	8	Tyrobp	Immunology4
428	3.54482e-23	2.21531	0.971	0.604	7.08964e-20	8	Cotl1	Immunology4
429	7.19409e-23	2.95598	1	0.699	1.43882e-19	8	Gpx1	Immunology4
430	1.84421e-21	1.82077	0.824	0.308	3.68841e-18	8	Rel	Immunology4
431	1.26162e-20	2.2861	0.941	0.65	2.52323e-17	8	Fcer1g	Immunology4
432	1.14936e-18	2.18197	0.779	0.328	2.29872e-15	8	Hmox1	Immunology4
433	1.93181e-17	2.13854	1	0.871	3.86362e-14	8	Cst3	Immunology4
434	2.57783e-17	2.25294	0.985	0.688	5.15565e-14	8	Hspa1b	Immunology4
435	1.30397e-16	2.63408	0.75	0.152	2.60795e-13	8	Bcl2a1b	Immunology4
436	1.3534e-16	1.78356	0.75	0.262	2.70681e-13	8	Laptm5	Immunology4
437	1.01942e-15	1.81215	0.75	0.276	2.03883e-12	8	Plek	Immunology4
438	3.79415e-14	1.85659	1	0.834	7.58829e-11	8	Srgn	Immunology4
439	1.4154e-12	1.9166	0.735	0.398	2.83079e-09	8	Ccrl2	Immunology4
440	1.42068e-10	2.31957	0.721	0.511	2.84135e-07	8	Creg1	Immunology4
441	2.35155e-10	2.99188	0.735	0.511	4.7031e-07	8	Ctss	Immunology4
442	4.33426e-10	2.43111	0.706	0.275	8.66853e-07	8	Ucp2	Immunology4
443	3.03227e-09	1.91009	0.662	0.283	6.06454e-06	8	C1qb	Immunology4
444	1.58064e-08	1.90193	0.265	0.162	3.16129e-05	8	Marco	Immunology4
445	3.35381e-08	1.79764	0.647	0.171	6.70762e-05	8	Cd300c2	Immunology4
446	1.28165e-06	1.94888	0.647	0.401	0.0025633	8	Cd44	Immunology4
447	2.43982e-06	2.51835	0.647	0.385	0.00487964	8	Hilpda	Immunology4
448	0.000158208	1.88108	0.647	0.564	0.316417	8	AW112010	Immunology4
449	0.000227166	2.23869	0.603	0.281	0.454331	8	Slpi	Immunology4
450	0.00939634	2.36619	0.559	0.324	1	8	Dnase1l3	Immunology4
451	1.57684e-57	2.31205	0.817	0.047	3.15368e-54	9	Cdca3	Proliferating
452	7.9728e-52	2.13107	0.75	0.012	1.59456e-48	9	Pimreg	Proliferating
453	8.58344e-43	4.00659	1	0.495	1.71669e-39	9	Stmn1	Proliferating
454	1.20836e-41	3.41693	0.933	0.165	2.41672e-38	9	Mki67	Proliferating
455	3.51571e-40	3.71174	0.883	0.18	7.03141e-37	9	Cenpf	Proliferating
456	2.90454e-36	2.52814	0.85	0.15	5.80909e-33	9	Ccnb2	Proliferating
457	1.94369e-34	3.30414	0.967	0.619	3.88739e-31	9	Hmgb2	Proliferating
458	8.6396e-33	1.91721	0.75	0.085	1.72792e-29	9	Kif11	Proliferating
459	1.14895e-32	2.92988	0.867	0.25	2.2979e-29	9	Birc5	Proliferating
460	1.98624e-32	2.7362	0.867	0.264	3.97247e-29	9	Cks2	Proliferating
461	2.00936e-32	1.88519	0.817	0.215	4.01873e-29	9	Knstrn	Proliferating
462	2.49045e-32	2.3829	0.85	0.27	4.98091e-29	9	Tpx2	Proliferating
463	7.78178e-31	2.48108	0.767	0.15	1.55636e-27	9	Pclaf	Proliferating
464	8.44849e-31	3.30504	0.817	0.218	1.6897e-27	9	Top2a	Proliferating
465	3.57313e-30	3.48811	0.817	0.296	7.14626e-27	9	Ube2c	Proliferating
466	5.95636e-30	2.87895	0.867	0.411	1.19127e-26	9	Smc2	Proliferating
467	1.4018e-29	2.36315	0.833	0.328	2.8036e-26	9	Racgap1	Proliferating
468	4.47246e-29	2.83671	0.8	0.267	8.94493e-26	9	Prc1	Proliferating
469	7.91561e-29	2.15332	0.8	0.287	1.58312e-25	9	Spc24	Proliferating
470	6.11416e-28	1.99537	1	0.884	1.22283e-24	9	H2afz	Proliferating
471	7.38105e-28	2.73671	0.917	0.506	1.47621e-24	9	Tubb4b	Proliferating
472	3.75356e-27	2.45811	0.75	0.164	7.50712e-24	9	Cdca8	Proliferating
473	1.5886e-26	1.88028	0.733	0.224	3.1772e-23	9	Cenpm	Proliferating
474	3.8657e-26	2.4356	0.95	0.808	7.73141e-23	9	Tubb5	Proliferating
475	5.45927e-26	2.44353	0.783	0.339	1.09185e-22	9	Kif23	Proliferating
476	2.18097e-25	2.3167	0.917	0.588	4.36194e-22	9	Tuba1b	Proliferating
477	4.18669e-25	2.04216	0.767	0.253	8.37338e-22	9	Cenpe	Proliferating
478	8.65405e-25	2.16536	0.817	0.429	1.73081e-21	9	Lmnb1	Proliferating
479	1.55092e-24	1.73578	0.717	0.222	3.10184e-21	9	Ccna2	Proliferating
480	2.8259e-24	2.04107	0.883	0.498	5.6518e-21	9	Smc4	Proliferating
481	3.06561e-24	2.20054	0.767	0.261	6.13122e-21	9	Tubb6	Proliferating
482	7.35667e-24	2.04554	0.95	0.659	1.47133e-20	9	Selenoh	Proliferating
483	1.71659e-23	2.06833	0.9	0.588	3.43319e-20	9	Ube2s	Proliferating
484	3.1355e-23	2.32301	0.817	0.428	6.271e-20	9	Cks1b	Proliferating
485	6.69058e-23	2.07297	0.933	0.66	1.33812e-19	9	H2afv	Proliferating
486	7.29341e-23	2.04482	0.817	0.434	1.45868e-19	9	Cenpa	Proliferating
487	2.39231e-22	2.36923	0.717	0.28	4.78461e-19	9	Cdc20	Proliferating
488	2.77148e-22	2.08212	0.667	0.174	5.54296e-19	9	Hist1h2ap	Proliferating
489	1.02096e-21	1.86217	0.95	0.787	2.04192e-18	9	Nucks1	Proliferating
490	1.34779e-21	2.35028	0.833	0.477	2.69557e-18	9	Jpt1	Proliferating
491	1.96625e-21	2.47976	0.933	0.735	3.9325e-18	9	Arl6ip1	Proliferating
492	1.28509e-20	2.02141	0.733	0.312	2.57019e-17	9	Anln	Proliferating
493	2.96226e-20	1.72539	0.883	0.625	5.92451e-17	9	Tmpo	Proliferating
494	9.50969e-20	2.32485	0.633	0.224	1.90194e-16	9	Hist1h2ae	Proliferating
495	1.07449e-19	1.71278	0.733	0.373	2.14898e-16	9	Kif20b	Proliferating
496	1.28349e-18	1.97005	0.75	0.388	2.56697e-15	9	Atad2	Proliferating
497	3.4504e-18	2.15495	0.717	0.35	6.9008e-15	9	Ckap2	Proliferating
498	1.28561e-16	1.70455	0.75	0.468	2.57122e-13	9	Lgals1	Proliferating
499	3.22267e-15	1.84673	0.75	0.477	6.44533e-12	9	Ccdc34	Proliferating
500	2.03388e-13	1.75598	0.65	0.382	4.06776e-10	9	H1fx	Proliferating
