# Supplementary material for: Deciphering the impact of aging on splenic endothelial cell heterogeneity and immunosenescence through single-cell RNA sequencing analysis
Source: Immun Ageing. 2024 Jul 18;21:48. doi: 10.1186/s12979-024-00452-1 (PMC11256597; doi:10.1186/s12979-024-00452-1)
Supplement: Supplementary file 3 — Supplementary Material 3 [file 12979_2024_452_MOESM3_ESM.xlsx]

## Sheet: TableS2-DEG
gene	GENE	p_val	avg_log2FC	pct.1	pct.2	p_val_adj	cluster
Cd74	CD74	1.79e-34	1.85667	0.635	1	3.58e-31	CA
H2-Aa	H2-AA	3.77e-45	1.74335	0.648	1	7.54e-42	CA
Ubd	UBD	3.33e-72	1.29591	0.335	1	6.65e-69	CA
Cxcl9	CXCL9	3.93e-227	1.14635	0.201	0.992	7.87e-224	CA
H2-DMa	H2-DMA	1.01e-198	0.62349	0.225	1	2.02e-195	CA
Zbp1	ZBP1	1.34e-160	0.560324	0.25	0.996	2.67e-157	CA
F830016B08Rik	F830016B08RIK	2.29e-45	0.548469	0.374	0.997	4.58e-42	CA
Rsad2	RSAD2	1.73e-211	0.474235	0.191	0.966	3.47e-208	CA
Gbp6	GBP6	1.5e-186	0.454185	0.231	0.994	3e-183	CA
Gm17167	GM17167	1.64e-305	0.449872	0.157	0.995	3.29e-302	CA
Gbp5	GBP5	1.03e-271	0.393583	0.166	0.982	2.07e-268	CA
Gbp2	GBP2	8.2e-179	0.39089	0.239	0.997	1.64e-175	CA
Dclk1	DCLK1	1.17e-206	0.380272	0.216	0.994	2.34e-203	CA
Igkc	IGKC	4.56e-275	0.35054	0.173	0.993	9.11e-272	CA
Slc6a6	SLC6A6	7.19e-08	0.332571	0.47	0.983	0.000143813	CA
Dbp	DBP	1.84e-237	0.325526	0.196	0.993	3.68e-234	CA
Nupr1	NUPR1	2.47e-83	0.322101	0.322	0.986	4.93e-80	CA
Mal	MAL	9.75e-283	0.291521	0.173	0.998	1.95e-279	CA
Gbp3	GBP3	3.1e-212	0.2892	0.209	0.989	6.19e-209	CA
Ifi47	IFI47	9.34e-17	0.282301	0.437	1	1.87e-13	CA
Serpina3g	SERPINA3G	1.41e-230	0.278272	0.205	0.999	2.82e-227	CA
Ltc4s	LTC4S	2.93e-221	0.270038	0.197	0.98	5.86e-218	CA
Rtp4	RTP4	5.32e-167	0.268677	0.246	0.994	1.06e-163	CA
Snx10	SNX10	3.38e-148	0.260854	0.16	0.873	6.76e-145	CA
Tgfbi	TGFBI	2.51e-186	0.259766	0.162	0.91	5.02e-183	CA
Nts	NTS	9.73e-100	0.25197	0.026	0.708	1.95e-96	CA
Atpif1	ATPIF1	6.16e-15	-0.251836	0.464	0.984	1.23e-11	CA
Anapc5	ANAPC5	7.69e-93	-0.253149	0.309	0.968	1.54e-89	CA
Spred1	SPRED1	3.75e-07	-0.254179	0.499	0.98	0.000750927	CA
Romo1	ROMO1	5.45e-80	-0.254683	0.274	0.907	1.09e-76	CA
Tuba1c	TUBA1C	1.25e-54	-0.254711	0.031	0.659	2.49e-51	CA
Cebpb	CEBPB	1.44e-104	-0.255394	0.079	0.752	2.88e-101	CA
Gcn1	GCN1	1.33e-112	-0.257113	0.221	0.893	2.66e-109	CA
Cycs	CYCS	1.35e-34	-0.257382	0.399	0.968	2.71e-31	CA
Pgm2l1	PGM2L1	9.27e-106	-0.259141	0.069	0.745	1.85e-102	CA
Fkbp4	FKBP4	1.36e-190	-0.261979	0.171	0.918	2.71e-187	CA
Abcg1	ABCG1	6e-109	-0.264886	0.227	0.891	1.2e-105	CA
Wipf1	WIPF1	2.38e-61	-0.264935	0.313	0.917	4.76e-58	CA
Itga1	ITGA1	2.65e-23	-0.26748	0.363	0.869	5.29e-20	CA
Itga2	ITGA2	1.23e-64	-0.268198	0.297	0.901	2.47e-61	CA
Spry1	SPRY1	4.33e-144	-0.268461	0.105	0.812	8.66e-141	CA
Id2	ID2	1.05e-12	-0.268793	0.331	0.794	2.1e-09	CA
Ablim1	ABLIM1	1.21e-89	-0.269809	0.31	0.962	2.42e-86	CA
Fcgr2b	FCGR2B	2.61e-47	-0.270617	0.4	0.987	5.22e-44	CA
Noct	NOCT	3.94e-33	-0.273871	0.082	0.658	7.87e-30	CA
Arid5b	ARID5B	4.53e-89	-0.274121	0.305	0.951	9.05e-86	CA
Maged1	MAGED1	4.43e-149	-0.274807	0.229	0.943	8.86e-146	CA
Tns2	TNS2	1.33e-127	-0.276528	0.203	0.889	2.67e-124	CA
Csrp1	CSRP1	1.37e-50	-0.278496	0.319	0.895	2.74e-47	CA
Mcc	MCC	5.88e-57	-0.278731	0.206	0.796	1.18e-53	CA
Kcnq1ot1	KCNQ1OT1	1.37e-18	-0.278793	0.409	0.902	2.73e-15	CA
Prnd	PRND	2.11e-143	-0.280075	0.099	0.806	4.22e-140	CA
Gem	GEM	6.03e-87	-0.280822	0.066	0.722	1.21e-83	CA
Piezo2	PIEZO2	1.02e-207	-0.285214	0.167	0.927	2.05e-204	CA
Vegfa	VEGFA	6.1e-154	-0.285813	0.121	0.835	1.22e-150	CA
Emcn	EMCN	1.37e-127	-0.287166	0.14	0.825	2.74e-124	CA
Syt15	SYT15	8.98e-80	-0.287989	0.308	0.942	1.8e-76	CA
Uaca	UACA	3e-28	-0.289571	0.136	0.686	6e-25	CA
Acvrl1	ACVRL1	2.01e-232	-0.290037	0.179	0.961	4.02e-229	CA
Prrc2b	PRRC2B	3.36e-95	-0.294497	0.266	0.917	6.73e-92	CA
Jam3	JAM3	1.78e-42	-0.294846	0.359	0.922	3.56e-39	CA
Rasd1	RASD1	2.76e-115	-0.294941	0.173	0.842	5.52e-112	CA
Tmpo	TMPO	1.5e-47	-0.295404	0.374	0.969	3e-44	CA
Edn1	EDN1	3.36e-66	-0.296857	0.092	0.717	6.72e-63	CA
Phldb2	PHLDB2	2.17e-20	-0.299888	0.379	0.883	4.34e-17	CA
4833403J16Rik	4833403J16RIK	1.18e-150	-0.300141	0.223	0.936	2.36e-147	CA
Arih1	ARIH1	4.04e-136	-0.300795	0.212	0.908	8.08e-133	CA
Lmf2	LMF2	2.31e-91	-0.302297	0.124	0.773	4.61e-88	CA
Foxo1	FOXO1	6.89e-59	-0.303334	0.328	0.93	1.38e-55	CA
Cnn2	CNN2	1.23e-188	-0.304365	0.195	0.94	2.45e-185	CA
Tpi1	TPI1	1.42e-75	-0.307087	0.343	0.982	2.83e-72	CA
Tjp1	TJP1	2.44e-50	-0.313378	0.345	0.934	4.88e-47	CA
Timm13	TIMM13	1.12e-78	-0.314102	0.299	0.929	2.25e-75	CA
Bok	BOK	1.91e-28	-0.314769	0.435	0.991	3.82e-25	CA
Hdac5	HDAC5	4.3e-51	-0.316166	0.092	0.696	8.6e-48	CA
Flna	FLNA	2.15e-52	-0.316236	0.242	0.819	4.3e-49	CA
Birc3	BIRC3	3.07e-86	-0.320399	0.201	0.835	6.13e-83	CA
Slc1a5	SLC1A5	3.16e-110	-0.321034	0.058	0.742	6.32e-107	CA
Clec1a	CLEC1A	1.16e-05	-0.321573	0.509	0.994	0.023107	CA
Mafb	MAFB	2.82e-27	-0.321573	0.767	0.983	5.65e-24	CA
Ly6a	LY6A	3.28e-41	-0.322801	0.841	1	6.57e-38	CA
4930523C07Rik	4930523C07RIK	1.62e-72	-0.323928	0.2	0.815	3.24e-69	CA
Zyx	ZYX	8.5e-89	-0.331103	0.144	0.788	1.7e-85	CA
Sema6d	SEMA6D	6.57e-46	-0.331961	0.366	0.943	1.31e-42	CA
Apoe	APOE	6.62e-22	-0.332338	0.463	0.982	1.32e-18	CA
Hsph1	HSPH1	2.84e-06	-0.332393	0.079	0.585	0.00567992	CA
Pde2a	PDE2A	5.78e-27	-0.333532	0.429	0.985	1.16e-23	CA
Fcer1g	FCER1G	7.56e-07	-0.33454	0.532	0.998	0.00151274	CA
Gata6	GATA6	2.08e-58	-0.336954	0.346	0.946	4.15e-55	CA
Gm14226	GM14226	1.13e-48	-0.338944	0.368	0.936	2.26e-45	CA
Tox2	TOX2	5.89e-64	-0.339926	0.351	0.968	1.18e-60	CA
Cavin2	CAVIN2	2.91e-27	-0.340248	0.777	0.992	5.82e-24	CA
Supt5	SUPT5	1.57e-12	-0.34156	0.185	0.516	3.14e-09	CA
Cebpd	CEBPD	2.19e-74	-0.342139	0.205	0.821	4.38e-71	CA
Rgl1	RGL1	3.27e-67	-0.342838	0.31	0.919	6.53e-64	CA
Rasal2	RASAL2	4.56e-107	-0.342986	0.223	0.885	9.12e-104	CA
Grb10	GRB10	9.62e-70	-0.344421	0.221	0.828	1.92e-66	CA
Mb21d2	MB21D2	4.6e-196	-0.354389	0.194	0.946	9.2e-193	CA
Smc1a	SMC1A	1.06e-30	-0.354809	0.416	0.967	2.11e-27	CA
Atp6v0e	ATP6V0E	1.47e-71	-0.355367	0.343	0.975	2.94e-68	CA
Hs6st2	HS6ST2	2.61e-94	-0.356603	0.269	0.915	5.22e-91	CA
Igf1r	IGF1R	1.83e-33	-0.360045	0.41	0.968	3.66e-30	CA
Maff	MAFF	2.22e-18	-0.36057	0.044	0.439	4.45e-15	CA
Strn4	STRN4	1.44e-88	-0.365493	0.226	0.861	2.88e-85	CA
Heg1	HEG1	1.35e-26	-0.36777	0.438	0.986	2.7e-23	CA
Iigp1	IIGP1	4.72e-21	-0.368823	0.845	0.999	9.44e-18	CA
Ctdsp2	CTDSP2	2.85e-48	-0.371665	0.377	0.962	5.71e-45	CA
Adm	ADM	3.09e-40	-0.372085	0.107	0.687	6.18e-37	CA
Pde4b	PDE4B	5.88e-108	-0.373195	0.026	0.715	1.18e-104	CA
Actb	ACTB	3.32e-19	-0.373312	0.989	0.993	6.64e-16	CA
Mgll	MGLL	4.44e-23	-0.373512	0.44	0.957	8.88e-20	CA
Stmn1	STMN1	1.07e-172	-0.375928	0.214	0.947	2.13e-169	CA
Dleu2	DLEU2	8.23e-118	-0.377101	0.225	0.9	1.65e-114	CA
Ctla2b	CTLA2B	3.31e-103	-0.378565	0.226	0.88	6.62e-100	CA
St3gal6	ST3GAL6	2.8e-31	-0.379226	0.424	0.986	5.61e-28	CA
Egr3	EGR3	4.8e-39	-0.379672	0.031	0.394	9.61e-36	CA
Plpp1	PLPP1	9.44e-16	-0.382621	0.444	0.936	1.89e-12	CA
Gm8251	GM8251	3.73e-35	-0.382748	0.028	0.4	7.47e-32	CA
Zc3h12a	ZC3H12A	1.33e-80	-0.384245	0.05	0.344	2.66e-77	CA
Rpl13	RPL13	1.13e-20	-0.385162	0.994	1	2.25e-17	CA
Rhoc	RHOC	2.74e-113	-0.385792	0.268	0.941	5.48e-110	CA
Gnl3	GNL3	3.99e-61	-0.388933	0.178	0.777	7.98e-58	CA
Rcsd1	RCSD1	2.51e-125	-0.390816	0.179	0.861	5.01e-122	CA
Tspo	TSPO	1.2e-19	-0.395091	0.726	0.998	2.4e-16	CA
Ier5l	IER5L	3.44e-85	-0.395784	0.248	0.874	6.88e-82	CA
Tmsb4x	TMSB4X	1.22e-10	-0.395816	0.991	0.999	2.45e-07	CA
Bach1	BACH1	1.28e-36	-0.395927	0.319	0.854	2.55e-33	CA
Dbi	DBI	3.24e-09	-0.396459	0.488	0.978	6.49e-06	CA
Col18a1	COL18A1	2.53e-37	-0.399285	0.411	0.979	5.06e-34	CA
Fbxo33	FBXO33	6.46e-29	-0.40349	0.064	0.424	1.29e-25	CA
Skil	SKIL	6.13e-06	-0.404592	0.192	0.65	0.0122617	CA
Efna1	EFNA1	1.34e-74	-0.409999	0.259	0.874	2.67e-71	CA
Mt1	MT1	4.23e-156	-0.411271	0.038	0.766	8.46e-153	CA
Jpt1	JPT1	5.23e-131	-0.413029	0.127	0.818	1.05e-127	CA
Elf1	ELF1	3.83e-20	-0.415391	0.428	0.93	7.66e-17	CA
Yes1	YES1	4.98e-28	-0.417831	0.437	0.981	9.96e-25	CA
Sdc4	SDC4	1.06e-161	-0.419219	0.187	0.906	2.13e-158	CA
Hspd1	HSPD1	2.03e-113	-0.419926	0.273	0.946	4.05e-110	CA
Mafk	MAFK	8.85e-48	-0.420725	0.08	0.682	1.77e-44	CA
Prdm1	PRDM1	3.16e-15	-0.421114	0.1	0.628	6.32e-12	CA
Efna2	EFNA2	8.34e-151	-0.426219	0.008	0.269	1.67e-147	CA
Vcam1	VCAM1	7.21e-12	-0.426478	0.488	0.939	1.44e-08	CA
Ccnd1	CCND1	1.33e-11	-0.42704	0.508	0.985	2.67e-08	CA
Hspa1a	HSPA1A	1.83e-22	-0.428223	0.539	0.965	3.67e-19	CA
4930486L24Rik	4930486L24RIK	4.11e-128	-0.428907	0.259	0.946	8.22e-125	CA
Nop58	NOP58	2.47e-12	-0.43022	0.16	0.504	4.94e-09	CA
Tfpi	TFPI	1.75e-26	-0.432351	0.769	0.995	3.49e-23	CA
Pxdn	PXDN	5.94e-91	-0.434358	0.174	0.816	1.19e-87	CA
Cotl1	COTL1	7.8e-64	-0.43489	0.302	0.898	1.56e-60	CA
Nudc	NUDC	2.92e-11	-0.435533	0.476	0.983	5.83e-08	CA
Hlx	HLX	5.9e-227	-0.439709	0.173	0.946	1.18e-223	CA
Klf9	KLF9	7e-11	-0.442049	0.123	0.628	1.4e-07	CA
Plaur	PLAUR	6.4e-89	-0.442642	0.093	0.744	1.28e-85	CA
Plk3	PLK3	2.22e-142	-0.444376	0.038	0.282	4.44e-139	CA
Ldha	LDHA	6.46e-23	-0.445192	0.363	0.865	1.29e-19	CA
C130074G19Rik	C130074G19RIK	5.46e-42	-0.446657	0.384	0.956	1.09e-38	CA
Notch4	NOTCH4	4.77e-123	-0.446685	0.071	0.763	9.54e-120	CA
H2afv	H2AFV	1.51e-52	-0.447477	0.375	0.973	3.01e-49	CA
Pitpnc1	PITPNC1	1.72e-37	-0.447499	0.406	0.961	3.43e-34	CA
9930111J21Rik2	9930111J21RIK2	3.34e-17	-0.448426	0.172	0.68	6.69e-14	CA
Pdia6	PDIA6	2.24e-27	-0.458363	0.441	0.983	4.48e-24	CA
Oit3	OIT3	6.11e-98	-0.460458	0.174	0.821	1.22e-94	CA
Gm26532	GM26532	1.71e-27	-0.463266	0.054	0.423	3.42e-24	CA
Mast4	MAST4	2.04e-47	-0.465193	0.273	0.832	4.08e-44	CA
Pcf11	PCF11	1.64e-06	-0.466059	0.232	0.677	0.00327152	CA
Gadd45g	GADD45G	3.02e-27	-0.468524	0.372	0.866	6.03e-24	CA
Smad7	SMAD7	4.61e-61	-0.470827	0.316	0.906	9.23e-58	CA
Myct1	MYCT1	3.18e-08	-0.47552	0.508	0.977	6.36e-05	CA
S100a10	S100A10	2.56e-08	-0.476575	0.478	0.923	5.12e-05	CA
Klf6	KLF6	1.18e-63	-0.477545	0.273	0.863	2.37e-60	CA
Lsmem1	LSMEM1	2.27e-73	-0.478612	0.034	0.348	4.55e-70	CA
Mrc1	MRC1	3.91e-17	-0.480517	0.322	0.788	7.82e-14	CA
Rgs16	RGS16	2.46e-25	-0.481345	0.139	0.679	4.92e-22	CA
Procr	PROCR	5.75e-57	-0.48164	0.138	0.737	1.15e-53	CA
Myo6	MYO6	1.3e-114	-0.482563	0.257	0.929	2.6e-111	CA
Tnfaip2	TNFAIP2	6.94e-101	-0.482918	0.262	0.912	1.39e-97	CA
Manf	MANF	2.52e-47	-0.483699	0.389	0.973	5.03e-44	CA
Hbegf	HBEGF	1.08e-106	-0.484577	0.049	0.316	2.17e-103	CA
Slc9a3r2	SLC9A3R2	1.87e-31	-0.486981	0.404	0.942	3.74e-28	CA
Rgs2	RGS2	4.62e-56	-0.487563	0.184	0.769	9.23e-53	CA
Lmna	LMNA	3.15e-45	-0.487826	0.201	0.436	6.29e-42	CA
Tnfrsf12a	TNFRSF12A	2.21e-72	-0.492976	0.051	0.354	4.42e-69	CA
Insr	INSR	3.01e-98	-0.493557	0.238	0.881	6.02e-95	CA
Pcna	PCNA	3.95e-10	-0.497251	0.177	0.657	7.9e-07	CA
Ube2d2a	UBE2D2A	6.15e-31	-0.498121	0.4	0.937	1.23e-27	CA
Rasgrp3	RASGRP3	5.11e-11	-0.502907	0.421	0.861	1.02e-07	CA
Tnik	TNIK	2.59e-32	-0.503383	0.398	0.929	5.17e-29	CA
Selenoh	SELENOH	5.64e-13	-0.506932	0.497	0.998	1.13e-09	CA
Tubb4b	TUBB4B	2.05e-43	-0.50944	0.273	0.824	4.1e-40	CA
Sparc	SPARC	6.92e-18	-0.50981	0.975	0.992	1.38e-14	CA
Serpinb1a	SERPINB1A	1.24e-11	-0.511077	0.748	1	2.48e-08	CA
Slc20a1	SLC20A1	4.85e-12	-0.511839	0.134	0.638	9.7e-09	CA
Hspa1b	HSPA1B	1.08e-12	-0.517759	0.584	0.992	2.17e-09	CA
Slfn5	SLFN5	3.42e-22	-0.518575	0.454	0.961	6.84e-19	CA
Ahnak	AHNAK	1.84e-36	-0.521266	0.187	0.737	3.68e-33	CA
Alas1	ALAS1	1.39e-43	-0.531166	0.41	0.98	2.78e-40	CA
Emp1	EMP1	3.36e-70	-0.531963	0.23	0.833	6.72e-67	CA
Sox17	SOX17	3.85e-22	-0.53595	0.477	0.987	7.7e-19	CA
Gask1b	GASK1B	1.51e-37	-0.535986	0.401	0.955	3.03e-34	CA
Mepce	MEPCE	6.69e-26	-0.536284	0.117	0.447	1.34e-22	CA
Ifrd1	IFRD1	8.67e-08	-0.538283	0.273	0.709	0.000173418	CA
Nrp2	NRP2	7.57e-37	-0.539513	0.355	0.885	1.51e-33	CA
Slc12a2	SLC12A2	5.54e-55	-0.539731	0.201	0.783	1.11e-51	CA
Ivns1abp	IVNS1ABP	5.01e-67	-0.541812	0.159	0.767	1e-63	CA
Hspe1	HSPE1	2.61e-22	-0.543751	0.453	0.979	5.22e-19	CA
Deptor	DEPTOR	2.37e-66	-0.544302	0.286	0.886	4.73e-63	CA
Tob1	TOB1	4.72e-43	-0.546633	0.109	0.411	9.44e-40	CA
Nfkbid	NFKBID	3.35e-29	-0.548098	0.033	0.411	6.69e-26	CA
Pcp4l1	PCP4L1	1.5e-77	-0.549009	0.331	0.948	3e-74	CA
Psap	PSAP	1.54e-10	-0.552124	0.732	0.984	3.08e-07	CA
Tuba1b	TUBA1B	1.18e-25	-0.552976	0.391	0.902	2.36e-22	CA
Tnfaip8l1	TNFAIP8L1	2.38e-14	-0.553524	0.491	0.992	4.77e-11	CA
N4bp3	N4BP3	1.58e-71	-0.554209	0.358	0.98	3.16e-68	CA
Fbxl18	FBXL18	2.17e-101	-0.574596	0.063	0.324	4.34e-98	CA
Gm13889	GM13889	2.4e-50	-0.580395	0.392	0.974	4.81e-47	CA
Mcam	MCAM	5.26e-45	-0.583107	0.366	0.918	1.05e-41	CA
Sema4c	SEMA4C	1.29e-07	-0.584051	0.216	0.668	0.000257641	CA
Tcim	TCIM	9.14e-14	-0.587101	0.762	0.999	1.83e-10	CA
Sub1	SUB1	1.46e-05	-0.587477	0.539	0.998	0.0291695	CA
Herpud1	HERPUD1	1.58e-11	-0.589918	0.239	0.704	3.15e-08	CA
Ctsb	CTSB	8e-09	-0.594225	0.709	0.981	1.6e-05	CA
Tiparp	TIPARP	2.19e-53	-0.596168	0.084	0.387	4.37e-50	CA
Ccnd2	CCND2	9.9e-41	-0.59911	0.172	0.433	1.98e-37	CA
Pim1	PIM1	1.11e-09	-0.599305	0.232	0.688	2.21e-06	CA
Ece1	ECE1	6.92e-18	-0.599578	0.472	0.969	1.38e-14	CA
Fos	FOS	5.84e-25	-0.601214	0.611	0.786	1.17e-21	CA
Slc25a5	SLC25A5	2.07e-07	-0.601454	0.531	0.979	0.000414517	CA
Enc1	ENC1	7.07e-56	-0.604162	0.239	0.814	1.41e-52	CA
Rps27a	RPS27A	4.32e-34	-0.605135	0.989	0.997	8.63e-31	CA
Inhbb	INHBB	4.12e-31	-0.609706	0.098	0.663	8.24e-28	CA
Hoxa5	HOXA5	3.81e-50	-0.619612	0.201	0.772	7.63e-47	CA
Trib1	TRIB1	5.87e-82	-0.623568	0.145	0.363	1.17e-78	CA
Dnajb14	DNAJB14	4.28e-15	-0.625546	0.151	0.487	8.55e-12	CA
Pim3	PIM3	7.44e-08	-0.627883	0.536	0.965	0.00014885	CA
Snai1	SNAI1	4.16e-35	-0.628328	0.103	0.673	8.33e-32	CA
Neat1	NEAT1	1.1e-14	-0.632996	0.384	0.55	2.2e-11	CA
Btnl9	BTNL9	6.63e-26	-0.638892	0.242	0.478	1.33e-22	CA
Adamts4	ADAMTS4	1e-12	-0.641189	0.055	0.458	2.01e-09	CA
Rps2	RPS2	3.35e-27	-0.648165	0.981	0.998	6.69e-24	CA
Ptma	PTMA	2.6e-28	-0.668127	0.987	0.993	5.19e-25	CA
Itm2a	ITM2A	2.22e-23	-0.675369	0.438	0.919	4.45e-20	CA
Dstn	DSTN	1.73e-17	-0.677515	0.847	0.997	3.45e-14	CA
Sh3bgrl3	SH3BGRL3	1.41e-21	-0.681186	0.803	0.999	2.82e-18	CA
Gramd1a	GRAMD1A	3.49e-36	-0.688999	0.242	0.776	6.97e-33	CA
Socs3	SOCS3	9.07e-11	-0.70555	0.324	0.732	1.81e-07	CA
Ran	RAN	1.64e-14	-0.709967	0.505	0.994	3.27e-11	CA
Cd300lg	CD300LG	2.65e-11	-0.71058	0.532	0.989	5.31e-08	CA
Icam1	ICAM1	1.14e-13	-0.712747	0.354	0.542	2.27e-10	CA
Nfkbia	NFKBIA	4.87e-14	-0.714552	0.791	0.869	9.74e-11	CA
Bcr	BCR	4.68e-72	-0.7162	0.213	0.813	9.36e-69	CA
Ube2s	UBE2S	1.52e-42	-0.717839	0.361	0.896	3.03e-39	CA
Nr4a2	NR4A2	5.35e-127	-0.722984	0.06	0.297	1.07e-123	CA
Hsp90ab1	HSP90AB1	9.23e-61	-0.7252	0.979	0.992	1.85e-57	CA
Tubb5	TUBB5	5.87e-13	-0.726315	0.748	0.999	1.17e-09	CA
Serpinb9	SERPINB9	1.62e-07	-0.727546	0.731	0.999	0.000323565	CA
Ets1	ETS1	2.56e-06	-0.732212	0.547	0.945	0.00511978	CA
Ubc	UBC	3.19e-20	-0.741412	0.871	0.871	6.39e-17	CA
Chka	CHKA	5.73e-45	-0.747569	0.23	0.43	1.15e-41	CA
Lrg1	LRG1	5.67e-11	-0.747908	0.938	1	1.13e-07	CA
Efnb2	EFNB2	6.26e-60	-0.753582	0.343	0.923	1.25e-56	CA
Akap12	AKAP12	5.59e-14	-0.756333	0.139	0.481	1.12e-10	CA
Ptp4a3	PTP4A3	9.43e-12	-0.762156	0.536	0.987	1.89e-08	CA
Atf3	ATF3	9.11e-37	-0.762244	0.192	0.432	1.82e-33	CA
Dll4	DLL4	7.01e-58	-0.768784	0.251	0.82	1.4e-54	CA
Gpx1	GPX1	7.28e-07	-0.774539	0.507	0.91	0.00145591	CA
Sat1	SAT1	8.86e-15	-0.779212	0.508	0.951	1.77e-11	CA
Jun	JUN	3.83e-13	-0.779626	0.899	0.988	7.66e-10	CA
Cxcl1	CXCL1	2.27e-89	-0.782611	0.089	0.336	4.54e-86	CA
Tm4sf1	TM4SF1	9.59e-13	-0.782706	0.963	0.992	1.92e-09	CA
Ppp1r14b	PPP1R14B	8.89e-23	-0.784192	0.831	1	1.78e-19	CA
Rpl36al	RPL36AL	6.85e-12	-0.784499	0.752	0.998	1.37e-08	CA
Cldn5	CLDN5	1.43e-08	-0.785558	0.973	0.999	2.86e-05	CA
Rps7	RPS7	1.44e-44	-0.785699	0.987	0.999	2.87e-41	CA
Ier5	IER5	4.14e-23	-0.792852	0.293	0.77	8.28e-20	CA
Adamts9	ADAMTS9	1.88e-46	-0.792951	0.119	0.402	3.77e-43	CA
Ints6	INTS6	2.59e-06	-0.795235	0.143	0.513	0.00517224	CA
Ppp1r10	PPP1R10	5.07e-90	-0.799336	0.179	0.347	1.01e-86	CA
Zfp36	ZFP36	8.49e-09	-0.806913	0.533	0.8	1.7e-05	CA
Ccn2	CCN2	1.14e-13	-0.818331	0.648	0.972	2.28e-10	CA
Junb	JUNB	5.45e-45	-0.824702	0.707	0.862	1.09e-41	CA
Fxyd5	FXYD5	1.15e-14	-0.83048	0.791	0.999	2.29e-11	CA
Odc1	ODC1	5.15e-32	-0.83433	0.211	0.448	1.03e-28	CA
Gja1	GJA1	1.75e-14	-0.835214	0.219	0.688	3.49e-11	CA
Nr4a1	NR4A1	8.27e-09	-0.835595	0.115	0.49	1.65e-05	CA
Cdkn1a	CDKN1A	3.38e-62	-0.835829	0.175	0.382	6.76e-59	CA
Actg1	ACTG1	6.71e-34	-0.83976	0.944	0.98	1.34e-30	CA
Hspb1	HSPB1	1.24e-23	-0.840469	0.443	0.809	2.48e-20	CA
Hspa8	HSPA8	6.51e-61	-0.842276	0.943	0.934	1.3e-57	CA
Esm1	ESM1	1.82e-24	-0.84678	0.396	0.78	3.65e-21	CA
Npm1	NPM1	8.26e-17	-0.854268	0.894	0.999	1.65e-13	CA
Cd63	CD63	9.52e-24	-0.854465	0.876	1	1.9e-20	CA
Btg2	BTG2	3.47e-12	-0.860519	0.537	0.818	6.95e-09	CA
Rpl32	RPL32	5.98e-36	-0.86895	0.982	1	1.2e-32	CA
Rpl12	RPL12	1.25e-27	-0.871368	0.975	0.999	2.5e-24	CA
Ftl1	FTL1	4.84e-08	-0.884454	0.924	0.946	9.68e-05	CA
Klf4	KLF4	2.19e-25	-0.885139	0.266	0.471	4.39e-22	CA
Rplp0	RPLP0	3.19e-21	-0.895919	0.977	0.998	6.39e-18	CA
Marcksl1	MARCKSL1	2.51e-09	-0.904311	0.381	0.759	5.02e-06	CA
Ctla2a	CTLA2A	4.02e-22	-0.906558	0.758	0.951	8.05e-19	CA
Tmsb10	TMSB10	2.16e-09	-0.910027	0.807	0.999	4.32e-06	CA
Abcc9	ABCC9	1.29e-18	-0.913345	0.508	0.95	2.59e-15	CA
Nfkbiz	NFKBIZ	2.55e-17	-0.918234	0.245	0.49	5.09e-14	CA
Sgk1	SGK1	5.34e-08	-0.920753	0.448	0.778	0.000106701	CA
Gpihbp1	GPIHBP1	8.8e-13	-0.921079	0.875	0.995	1.76e-09	CA
Hspg2	HSPG2	2.53e-22	-0.923196	0.455	0.909	5.06e-19	CA
H3f3b	H3F3B	2.27e-05	-0.926886	0.964	0.992	0.0453041	CA
Aqp1	AQP1	9.26e-32	-0.950779	0.257	0.764	1.85e-28	CA
Rpsa	RPSA	2.26e-26	-0.951295	0.971	0.998	4.52e-23	CA
Dusp1	DUSP1	3.32e-10	-0.956015	0.595	0.846	6.63e-07	CA
Plk2	PLK2	2.27e-09	-0.957111	0.479	0.786	4.55e-06	CA
Cd36	CD36	5.45e-13	-0.969996	0.952	0.999	1.09e-09	CA
Ier2	IER2	2.14e-11	-1.00736	0.545	0.758	4.29e-08	CA
Scarb1	SCARB1	4.87e-25	-1.0114	0.471	0.894	9.74e-22	CA
Kdr	KDR	3.36e-16	-1.02254	0.93	0.991	6.73e-13	CA
Rhob	RHOB	4.86e-13	-1.02668	0.324	0.727	9.71e-10	CA
Gadd45b	GADD45B	2.23e-28	-1.0566	0.192	0.434	4.46e-25	CA
Nrp1	NRP1	3.87e-15	-1.06464	0.558	0.923	7.74e-12	CA
Cxcl2	CXCL2	2.11e-62	-1.10638	0.069	0.364	4.21e-59	CA
Fth1	FTH1	4.44e-17	-1.12247	0.967	0.999	8.88e-14	CA
Fosb	FOSB	5.7e-15	-1.18583	0.247	0.469	1.14e-11	CA
Cd74	CD74	7.81e-54	1.73207	0.673	1	1.56e-50	CV
H2-Aa	H2-AA	5.78e-91	1.4443	0.741	1	1.16e-87	CV
H2-Ab1	H2-AB1	1.29e-18	1.29296	0.596	1	2.59e-15	CV
H2-Eb1	H2-EB1	8.01e-43	1.25669	0.654	1	1.6e-39	CV
Gm17167	GM17167	1.41e-64	1.06238	0.338	1	2.83e-61	CV
Mal	MAL	1.91e-113	0.885505	0.284	1	3.83e-110	CV
Meg3	MEG3	6.26e-53	0.77783	0.365	0.998	1.25e-49	CV
H2-DMa	H2-DMA	2.27e-121	0.665783	0.275	1	4.54e-118	CV
Fxyd1	FXYD1	8.22e-43	0.656812	0.37	0.995	1.64e-39	CV
Ccn2	CCN2	1.62e-223	0.612754	0.152	0.936	3.25e-220	CV
Cxcl12	CXCL12	3.95e-161	0.583381	0.219	0.962	7.91e-158	CV
Xdh	XDH	6.75e-223	0.561724	0.199	0.998	1.35e-219	CV
Gbp2	GBP2	7.14e-94	0.537858	0.303	0.992	1.43e-90	CV
Igkc	IGKC	0	0.525059	0.122	1	0	CV
Gbp6	GBP6	1.64e-115	0.504172	0.283	0.999	3.29e-112	CV
Zbp1	ZBP1	6.29e-70	0.488008	0.331	1	1.26e-66	CV
Fcgr2b	FCGR2B	1.65e-142	0.469221	0.258	0.994	3.3e-139	CV
Gbp5	GBP5	4.99e-215	0.463352	0.193	0.982	9.97e-212	CV
Pla2g7	PLA2G7	2.24e-215	0.455714	0.205	0.999	4.47e-212	CV
Lgmn	LGMN	2.53e-201	0.434091	0.202	0.983	5.05e-198	CV
Gm12216	GM12216	7.77e-53	0.426508	0.35	0.983	1.55e-49	CV
Nts	NTS	0	0.42186	0.049	0.9	0	CV
Gm4951	GM4951	8.52e-29	0.421508	0.658	1	1.7e-25	CV
AW112010	AW112010	9.13e-293	0.39686	0.152	0.99	1.83e-289	CV
F830016B08Rik	F830016B08RIK	8.3e-26	0.365766	0.408	0.999	1.66e-22	CV
Gbp3	GBP3	7.03e-202	0.344647	0.212	0.996	1.41e-198	CV
Irgm1	IRGM1	1.51e-97	0.344423	0.3	0.994	3.03e-94	CV
Ctss	CTSS	2.82e-293	0.340959	0.13	0.963	5.64e-290	CV
Cd274	CD274	0	0.328792	0.123	0.974	0	CV
Aldh1a1	ALDH1A1	1.61e-209	0.310907	0.198	0.982	3.22e-206	CV
Serping1	SERPING1	0	0.300433	0.077	0.996	0	CV
Stxbp3	STXBP3	2.7e-48	0.294412	0.368	0.995	5.4e-45	CV
Pcdh9	PCDH9	6e-20	0.289494	0.428	1	1.2e-16	CV
Oasl2	OASL2	4.85e-293	0.286887	0.122	0.952	9.7e-290	CV
Cdkn2c	CDKN2C	5.54e-175	0.279491	0.23	0.994	1.11e-171	CV
Irgm2	IRGM2	6.33e-96	0.268381	0.303	0.995	1.27e-92	CV
Ifi47	IFI47	1.63e-55	0.263868	0.355	0.999	3.26e-52	CV
Oit3	OIT3	1.08e-214	0.254061	0.086	0.857	2.16e-211	CV
Heca	HECA	5.97e-106	0.25028	0.146	0.82	1.19e-102	CV
Klf9	KLF9	1.41e-17	-0.250106	0.264	0.759	2.81e-14	CV
Ciao2b	CIAO2B	1.12e-86	-0.25114	0.145	0.79	2.24e-83	CV
Lima1	LIMA1	1.27e-05	-0.251214	0.511	0.994	0.0254422	CV
Tmsb10	TMSB10	6.66e-21	-0.251578	0.453	0.987	1.33e-17	CV
Skil	SKIL	5.93e-242	-0.252461	0.121	0.911	1.19e-238	CV
Sf3b6	SF3B6	1.47e-58	-0.252867	0.363	0.991	2.94e-55	CV
Actn1	ACTN1	7.05e-83	-0.253352	0.234	0.87	1.41e-79	CV
Timp1	TIMP1	1.33e-45	-0.255143	0.389	0.99	2.66e-42	CV
Tubb4b	TUBB4B	5.32e-178	-0.25528	0.132	0.871	1.06e-174	CV
Eny2	ENY2	1.38e-62	-0.255774	0.325	0.945	2.77e-59	CV
Clec14a	CLEC14A	3.04e-153	-0.256043	0.205	0.928	6.08e-150	CV
Cetn3	CETN3	1.56e-55	-0.256075	0.368	0.988	3.11e-52	CV
Gk5	GK5	2.24e-281	-0.256381	0.113	0.93	4.47e-278	CV
Inppl1	INPPL1	4.18e-172	-0.257607	0.113	0.848	8.36e-169	CV
Rhoc	RHOC	9.18e-59	-0.258029	0.33	0.945	1.84e-55	CV
Commd6	COMMD6	1.59e-180	-0.258585	0.19	0.939	3.18e-177	CV
Ndst1	NDST1	2.44e-150	-0.259368	0.182	0.9	4.88e-147	CV
Zc3h12a	ZC3H12A	9.13e-75	-0.260178	0.046	0.694	1.83e-71	CV
Pcna	PCNA	4.48e-107	-0.260324	0.121	0.792	8.95e-104	CV
Fcer1g	FCER1G	2e-74	-0.260462	0.269	0.89	3.99e-71	CV
Pycrl	PYCRL	5.2e-271	-0.26111	0.044	0.85	1.04e-267	CV
Lgals9	LGALS9	1.62e-101	-0.261136	0.234	0.899	3.25e-98	CV
Lgals1	LGALS1	9.07e-260	-0.264568	0.154	0.962	1.81e-256	CV
H2afj	H2AFJ	1.52e-104	-0.26606	0.276	0.953	3.03e-101	CV
Prdx6	PRDX6	1.42e-68	-0.266136	0.303	0.926	2.84e-65	CV
Jpt1	JPT1	2.42e-196	-0.266219	0.123	0.879	4.84e-193	CV
Kpnb1	KPNB1	3.24e-128	-0.26655	0.179	0.872	6.48e-125	CV
Cyth4	CYTH4	1.32e-117	-0.266824	0.15	0.831	2.63e-114	CV
Bhlhe40	BHLHE40	7.39e-135	-0.2673	0.202	0.904	1.48e-131	CV
Sox7	SOX7	3.28e-65	-0.267781	0.09	0.715	6.55e-62	CV
Polr2k	POLR2K	2e-131	-0.268762	0.208	0.907	4e-128	CV
Dmxl2	DMXL2	6.23e-42	-0.270753	0.348	0.918	1.25e-38	CV
Crhr1	CRHR1	3.2e-27	-0.272703	0.073	0.642	6.39e-24	CV
Gata2	GATA2	3.06e-89	-0.273125	0.272	0.92	6.11e-86	CV
Cited2	CITED2	1.04e-89	-0.274737	0.29	0.941	2.09e-86	CV
Foxo1	FOXO1	1.41e-129	-0.2751	0.153	0.848	2.83e-126	CV
Sema3c	SEMA3C	4.61e-143	-0.27613	0.214	0.928	9.22e-140	CV
Podxl	PODXL	3.18e-58	-0.27639	0.117	0.727	6.37e-55	CV
Synj2bp	SYNJ2BP	3.01e-118	-0.277009	0.205	0.889	6.01e-115	CV
Rasgrp3	RASGRP3	7e-19	-0.277693	0.1	0.64	1.4e-15	CV
Gm14636	GM14636	7.85e-206	-0.280304	0.037	0.801	1.57e-202	CV
Acap2	ACAP2	4.48e-74	-0.280354	0.332	0.975	8.96e-71	CV
Eea1	EEA1	7.37e-140	-0.281357	0.253	0.97	1.47e-136	CV
Itga2	ITGA2	2.31e-113	-0.284917	0.056	0.743	4.62e-110	CV
Jmjd6	JMJD6	3.14e-135	-0.285957	0.111	0.812	6.29e-132	CV
Fam129a	FAM129A	5.81e-99	-0.288731	0.284	0.953	1.16e-95	CV
Ecm1	ECM1	3.39e-157	-0.289184	0.153	0.874	6.78e-154	CV
Lmna	LMNA	1.15e-37	-0.291554	0.165	0.729	2.29e-34	CV
Arid5a	ARID5A	6.5e-55	-0.29181	0.023	0.652	1.3e-51	CV
Adamts4	ADAMTS4	2.4e-87	-0.293031	0.008	0.329	4.8e-84	CV
H2-T22	H2-T22	1.74e-11	-0.293372	0.665	0.999	3.48e-08	CV
Eif6	EIF6	2.44e-114	-0.296754	0.288	0.984	4.88e-111	CV
Man1a	MAN1A	5.93e-71	-0.298767	0.254	0.87	1.19e-67	CV
Parvb	PARVB	2.88e-176	-0.29923	0.159	0.897	5.76e-173	CV
Strn4	STRN4	1.16e-283	-0.299242	0.131	0.952	2.33e-280	CV
Iigp1	IIGP1	4.16e-64	-0.299247	0.932	1	8.33e-61	CV
Tpm2	TPM2	1.68e-06	-0.299346	0.421	0.833	0.00335322	CV
Ramp3	RAMP3	3.86e-218	-0.29953	0.027	0.8	7.72e-215	CV
Mrpl20	MRPL20	2.55e-58	-0.302279	0.359	0.984	5.09e-55	CV
Pxdn	PXDN	4.09e-145	-0.302583	0.047	0.764	8.19e-142	CV
Rnase4	RNASE4	3.42e-77	-0.302789	0.26	0.887	6.83e-74	CV
Ccnd3	CCND3	1.77e-103	-0.303366	0.144	0.809	3.54e-100	CV
Fxyd6	FXYD6	8.67e-11	-0.304909	0.705	1	1.73e-07	CV
Tmem106b	TMEM106B	4.53e-127	-0.305341	0.245	0.947	9.06e-124	CV
Eif4e	EIF4E	4.92e-114	-0.305847	0.163	0.841	9.85e-111	CV
Msmo1	MSMO1	3.72e-54	-0.306949	0.176	0.767	7.43e-51	CV
Dnajb14	DNAJB14	2.19e-36	-0.310247	0.139	0.706	4.37e-33	CV
Smpdl3a	SMPDL3A	1.56e-295	-0.31099	0.143	0.974	3.12e-292	CV
Ddit4	DDIT4	6.56e-231	-0.311444	0.073	0.852	1.31e-227	CV
Sub1	SUB1	1.75e-09	-0.31195	0.479	0.967	3.5e-06	CV
Csrp1	CSRP1	2.23e-118	-0.312175	0.212	0.897	4.45e-115	CV
Ldlr	LDLR	1.58e-13	-0.315028	0.109	0.629	3.17e-10	CV
Arl4d	ARL4D	5.71e-285	-0.315114	0.026	0.841	1.14e-281	CV
Dleu2	DLEU2	5.41e-73	-0.315659	0.238	0.857	1.08e-69	CV
Mast4	MAST4	3.79e-30	-0.31699	0.391	0.932	7.59e-27	CV
Zfp521	ZFP521	9.19e-74	-0.31803	0.27	0.89	1.84e-70	CV
Cdh4	CDH4	1.16e-162	-0.318378	0.204	0.934	2.33e-159	CV
Pdia6	PDIA6	4.02e-52	-0.31924	0.352	0.949	8.04e-49	CV
Cblb	CBLB	1.22e-43	-0.31931	0.372	0.946	2.44e-40	CV
St8sia4	ST8SIA4	7.22e-175	-0.319583	0.1	0.836	1.44e-171	CV
Srp72	SRP72	1.77e-86	-0.320772	0.261	0.909	3.54e-83	CV
Nrep	NREP	2.82e-26	-0.321611	0.087	0.649	5.64e-23	CV
Gm49708	GM49708	6.78e-26	-0.32218	0.795	1	1.36e-22	CV
Mapk6	MAPK6	3.23e-07	-0.322954	0.04	0.567	0.000646305	CV
Sat1	SAT1	1.75e-61	-0.324983	0.29	0.893	3.49e-58	CV
Tns2	TNS2	2.53e-48	-0.325588	0.203	0.781	5.07e-45	CV
Romo1	ROMO1	2.75e-74	-0.326072	0.306	0.939	5.5e-71	CV
Rab5if	RAB5IF	1.22e-75	-0.328859	0.266	0.895	2.44e-72	CV
Bach1	BACH1	1.09e-91	-0.330682	0.216	0.862	2.19e-88	CV
Ash2l	ASH2L	4.68e-234	-0.331202	0.13	0.914	9.35e-231	CV
Ldha	LDHA	3.9e-141	-0.333926	0.22	0.931	7.81e-138	CV
Selenoh	SELENOH	6.8e-61	-0.336279	0.312	0.918	1.36e-57	CV
Nbl1	NBL1	9.38e-277	-0.337707	0.132	0.949	1.88e-273	CV
Cdc14a	CDC14A	5.97e-92	-0.338674	0.151	0.801	1.19e-88	CV
Arhgdib	ARHGDIB	7.06e-103	-0.339333	0.146	0.809	1.41e-99	CV
Tpi1	TPI1	7.43e-96	-0.339609	0.305	0.971	1.49e-92	CV
Jam3	JAM3	1.02e-47	-0.34027	0.177	0.757	2.05e-44	CV
Kdr	KDR	2.1e-28	-0.341312	0.75	1	4.19e-25	CV
Nudc	NUDC	1.68e-37	-0.342389	0.41	0.998	3.36e-34	CV
Meis2	MEIS2	3.58e-20	-0.347105	0.297	0.788	7.16e-17	CV
Tomm5	TOMM5	6.3e-125	-0.347411	0.239	0.935	1.26e-121	CV
Plxnb1	PLXNB1	5.58e-91	-0.350358	0.255	0.903	1.12e-87	CV
Vdac3	VDAC3	3.5e-34	-0.350793	0.413	0.995	6.99e-31	CV
Tst	TST	1.87e-18	-0.354213	0.459	0.989	3.74e-15	CV
Plcb4	PLCB4	4.66e-24	-0.354596	0.43	0.953	9.33e-21	CV
Dennd4a	DENND4A	1.23e-45	-0.354691	0.058	0.663	2.46e-42	CV
Aebp1	AEBP1	3.99e-109	-0.355043	0.185	0.853	7.98e-106	CV
Slc7a1	SLC7A1	1.07e-47	-0.355236	0.106	0.701	2.14e-44	CV
Csrnp1	CSRNP1	9.73e-92	-0.355711	0.011	0.325	1.95e-88	CV
Zfp503	ZFP503	4.06e-91	-0.359361	0.143	0.792	8.12e-88	CV
Gm26802	GM26802	4.95e-115	-0.360787	0.008	0.302	9.9e-112	CV
Atp6v1a	ATP6V1A	4.07e-175	-0.362301	0.134	0.869	8.14e-172	CV
Ssr2	SSR2	2.32e-65	-0.364015	0.313	0.932	4.64e-62	CV
Adrb1	ADRB1	1.75e-128	-0.365207	0.172	0.862	3.5e-125	CV
Fkbp2	FKBP2	4.7e-82	-0.36577	0.3	0.943	9.4e-79	CV
Slc25a5	SLC25A5	2.69e-80	-0.367421	0.338	0.989	5.38e-77	CV
Phldb2	PHLDB2	2.25e-30	-0.369689	0.415	0.976	4.5e-27	CV
Ackr4	ACKR4	2e-198	-0.371347	0.071	0.827	4e-195	CV
Rgs16	RGS16	5.62e-63	-0.373184	0.009	0.356	1.12e-59	CV
Actb	ACTB	6.9e-27	-0.377221	0.987	0.981	1.38e-23	CV
Sdc4	SDC4	3.71e-87	-0.377267	0.127	0.774	7.42e-84	CV
Nav3	NAV3	1.15e-57	-0.379095	0.361	0.965	2.31e-54	CV
Tpt1	TPT1	2.42e-18	-0.380062	0.996	0.998	4.85e-15	CV
Plk3	PLK3	3.98e-73	-0.385235	0.023	0.348	7.96e-70	CV
Me1	ME1	1.97e-67	-0.385451	0.178	0.791	3.94e-64	CV
Abi3bp	ABI3BP	1.6e-48	-0.386359	0.254	0.829	3.19e-45	CV
Tmsb4x	TMSB4X	2.33e-13	-0.38692	0.994	0.998	4.66e-10	CV
Cycs	CYCS	1.34e-90	-0.387744	0.304	0.963	2.68e-87	CV
Fbxo33	FBXO33	3.52e-160	-0.391565	0.065	0.791	7.05e-157	CV
Gem	GEM	3.41e-33	-0.393805	0.041	0.631	6.83e-30	CV
Sele	SELE	1.08e-05	-0.395217	0.007	0.542	0.0215993	CV
Fdps	FDPS	3.57e-73	-0.395587	0.135	0.76	7.14e-70	CV
Sema4c	SEMA4C	2.72e-39	-0.397306	0.18	0.741	5.45e-36	CV
Ssr4	SSR4	5.61e-16	-0.39753	0.466	0.99	1.12e-12	CV
Ackr2	ACKR2	9.44e-88	-0.39854	0.129	0.774	1.89e-84	CV
Ckap4	CKAP4	1.28e-167	-0.402255	0.16	0.89	2.56e-164	CV
Itga9	ITGA9	1.7e-12	-0.403834	0.341	0.794	3.41e-09	CV
Krcc1	KRCC1	4.73e-124	-0.404193	0.26	0.955	9.47e-121	CV
Met	MET	2.24e-15	-0.405584	0.299	0.773	4.47e-12	CV
Ube2d2a	UBE2D2A	3.54e-65	-0.406268	0.32	0.933	7.08e-62	CV
Birc2	BIRC2	6.16e-82	-0.409621	0.312	0.953	1.23e-78	CV
Manf	MANF	4.37e-71	-0.412888	0.333	0.96	8.74e-68	CV
Nr4a1	NR4A1	3.97e-29	-0.413878	0.021	0.409	7.94e-26	CV
Clic5	CLIC5	6.52e-60	-0.414194	0.378	0.994	1.3e-56	CV
Fosl2	FOSL2	4.25e-43	-0.415756	0.143	0.719	8.5e-40	CV
Snai1	SNAI1	7.76e-08	-0.419337	0.046	0.572	0.000155233	CV
Unc119	UNC119	1.83e-109	-0.421004	0.208	0.875	3.66e-106	CV
Kctd12	KCTD12	7.8e-99	-0.421816	0.246	0.904	1.56e-95	CV
Anp32b	ANP32B	5.26e-16	-0.42591	0.467	0.98	1.05e-12	CV
Esd	ESD	3.54e-33	-0.425921	0.416	0.99	7.08e-30	CV
Enpp6	ENPP6	2.24e-11	-0.427417	0.041	0.582	4.47e-08	CV
Pim1	PIM1	9.66e-52	-0.431328	0.149	0.741	1.93e-48	CV
Hspe1	HSPE1	6.48e-53	-0.43361	0.383	0.991	1.3e-49	CV
Ostc	OSTC	5.42e-95	-0.434378	0.277	0.932	1.08e-91	CV
Heg1	HEG1	5.62e-40	-0.434696	0.408	0.986	1.12e-36	CV
Nos1ap	NOS1AP	1.34e-28	-0.436078	0.434	0.986	2.67e-25	CV
Cxcl2	CXCL2	2.12e-147	-0.437328	0.007	0.275	4.24e-144	CV
Slc9a3r2	SLC9A3R2	4.84e-31	-0.440589	0.379	0.897	9.68e-28	CV
Ran	RAN	3.12e-36	-0.441848	0.407	0.977	6.24e-33	CV
Atp6v0e	ATP6V0E	1.31e-70	-0.443715	0.353	0.991	2.62e-67	CV
C1qtnf7	C1QTNF7	1.16e-47	-0.444693	0.387	0.988	2.32e-44	CV
Pdlim7	PDLIM7	7.26e-84	-0.44632	0.129	0.771	1.45e-80	CV
Idi1	IDI1	2.72e-21	-0.446397	0.109	0.65	5.45e-18	CV
Cd63	CD63	5.14e-26	-0.446477	0.762	0.998	1.03e-22	CV
Prxl2b	PRXL2B	1.09e-88	-0.451157	0.151	0.793	2.18e-85	CV
Ccdc184	CCDC184	2.09e-09	-0.457062	0.08	0.479	4.17e-06	CV
Csf2rb	CSF2RB	4.09e-44	-0.457282	0.124	0.708	8.17e-41	CV
Cald1	CALD1	5.86e-33	-0.457447	0.425	0.967	1.17e-29	CV
Cwc15	CWC15	1.64e-151	-0.461468	0.252	0.983	3.27e-148	CV
Id1	ID1	2.3e-69	-0.464697	0.362	0.989	4.6e-66	CV
Relb	RELB	3.77e-140	-0.466379	0.149	0.851	7.54e-137	CV
Cgnl1	CGNL1	1.38e-07	-0.470315	0.502	0.938	0.000275844	CV
Smad7	SMAD7	7.77e-137	-0.470409	0.188	0.888	1.55e-133	CV
Ube2s	UBE2S	1.25e-50	-0.471102	0.265	0.839	2.51e-47	CV
Prnp	PRNP	1.95e-70	-0.475112	0.211	0.823	3.91e-67	CV
Cd36	CD36	2.44e-09	-0.479941	0.712	1	4.88e-06	CV
Tek	TEK	2.91e-79	-0.480199	0.274	0.901	5.83e-76	CV
Fam124a	FAM124A	1.42e-72	-0.486392	0.279	0.896	2.83e-69	CV
Fbxl7	FBXL7	2.7e-78	-0.4867	0.298	0.924	5.4e-75	CV
Fxyd5	FXYD5	8.93e-14	-0.486704	0.72	1	1.79e-10	CV
Gatm	GATM	2.59e-23	-0.489056	0.313	0.811	5.19e-20	CV
Topors	TOPORS	2.45e-44	-0.489217	0.122	0.707	4.9e-41	CV
C1qtnf6	C1QTNF6	1.13e-52	-0.489764	0.366	0.956	2.26e-49	CV
Mxra8	MXRA8	2.39e-109	-0.492423	0.261	0.934	4.78e-106	CV
Taldo1	TALDO1	9.34e-80	-0.493197	0.255	0.883	1.87e-76	CV
Kcnh1	KCNH1	1.49e-57	-0.495452	0.191	0.781	2.98e-54	CV
Glul	GLUL	1.21e-146	-0.496615	0.197	0.906	2.43e-143	CV
Herpud1	HERPUD1	1.13e-122	-0.50474	0.229	0.914	2.26e-119	CV
Hsp90ab1	HSP90AB1	3.24e-16	-0.506739	0.97	0.972	6.47e-13	CV
Timm13	TIMM13	7.29e-120	-0.507346	0.241	0.924	1.46e-116	CV
Ifrd1	IFRD1	1.21e-18	-0.512567	0.247	0.735	2.42e-15	CV
Arl6ip1	ARL6IP1	8.95e-07	-0.512908	0.506	0.988	0.00178918	CV
Id3	ID3	1.32e-06	-0.515287	0.53	0.916	0.00264015	CV
Dnajb1	DNAJB1	3.15e-53	-0.517158	0.115	0.715	6.29e-50	CV
Etfb	ETFB	2.02e-84	-0.518775	0.301	0.944	4.04e-81	CV
St18	ST18	1.2e-133	-0.519108	0.268	0.974	2.4e-130	CV
Gata6	GATA6	1.25e-15	-0.5216	0.459	0.946	2.49e-12	CV
Nudt4	NUDT4	1.96e-17	-0.530943	0.467	0.956	3.92e-14	CV
Flrt2	FLRT2	1e-12	-0.535166	0.467	0.916	2e-09	CV
Wnt2	WNT2	1.69e-121	-0.538069	0.156	0.838	3.39e-118	CV
Slc16a1	SLC16A1	2.06e-20	-0.542067	0.41	0.886	4.13e-17	CV
Hbegf	HBEGF	1.74e-44	-0.548368	0.047	0.39	3.47e-41	CV
Arrb1	ARRB1	6.12e-83	-0.550838	0.255	0.888	1.22e-79	CV
Adam15	ADAM15	1.23e-40	-0.551247	0.318	0.862	2.45e-37	CV
Gas6	GAS6	6.99e-91	-0.559222	0.267	0.907	1.4e-87	CV
Sparc	SPARC	4.13e-16	-0.564066	0.965	0.991	8.25e-13	CV
Itga1	ITGA1	1.75e-13	-0.565564	0.819	0.993	3.51e-10	CV
Irf8	IRF8	2.87e-24	-0.566973	0.812	0.999	5.74e-21	CV
Trib1	TRIB1	3.04e-55	-0.569657	0.108	0.713	6.08e-52	CV
Ppic	PPIC	8.53e-59	-0.570825	0.354	0.956	1.71e-55	CV
Ppp1r14b	PPP1R14B	1.26e-10	-0.571156	0.706	1	2.51e-07	CV
Calml4	CALML4	4.16e-71	-0.585932	0.357	0.986	8.32e-68	CV
Hpgd	HPGD	5.51e-11	-0.587329	0.277	0.719	1.1e-07	CV
Stard4	STARD4	3.1e-65	-0.593274	0.228	0.824	6.2e-62	CV
Tuba1b	TUBA1B	6.61e-40	-0.593322	0.328	0.871	1.32e-36	CV
Rgs2	RGS2	1.93e-19	-0.594984	0.235	0.726	3.86e-16	CV
Odc1	ODC1	1.85e-14	-0.597529	0.287	0.742	3.71e-11	CV
Birc3	BIRC3	9.02e-14	-0.600226	0.093	0.468	1.8e-10	CV
Tnfaip3	TNFAIP3	5.98e-49	-0.601152	0.08	0.392	1.2e-45	CV
Bok	BOK	8.38e-16	-0.608552	0.334	0.786	1.68e-12	CV
Asrgl1	ASRGL1	6.02e-58	-0.623377	0.277	0.857	1.2e-54	CV
Cotl1	COTL1	2.41e-27	-0.623553	0.405	0.92	4.83e-24	CV
Gdf15	GDF15	1.69e-129	-0.624489	0.016	0.291	3.38e-126	CV
Rpl13	RPL13	2.45e-40	-0.638702	0.991	0.999	4.9e-37	CV
Ly6a	LY6A	2.45e-13	-0.640168	0.868	1	4.9e-10	CV
Plpp1	PLPP1	1.02e-09	-0.640919	0.528	0.997	2.04e-06	CV
Clec4g	CLEC4G	1.26e-22	-0.64874	0.428	0.869	2.51e-19	CV
Nr4a2	NR4A2	2.07e-124	-0.650775	0.019	0.295	4.15e-121	CV
Jun	JUN	1.39e-40	-0.656544	0.841	0.894	2.79e-37	CV
Thbd	THBD	6.54e-56	-0.658721	0.251	0.827	1.31e-52	CV
Adamts5	ADAMTS5	1.92e-09	-0.665472	0.671	0.86	3.83e-06	CV
Mmp16	MMP16	6.05e-70	-0.67645	0.295	0.897	1.21e-66	CV
Hoxa5	HOXA5	9.39e-70	-0.683309	0.202	0.809	1.88e-66	CV
Gstm1	GSTM1	2.92e-54	-0.689741	0.128	0.39	5.85e-51	CV
Akap13	AKAP13	3.5e-16	-0.69785	0.369	0.809	6.99e-13	CV
Gm13889	GM13889	1.45e-07	-0.700723	0.082	0.589	0.000290959	CV
Ccn1	CCN1	2.21e-14	-0.703274	0.058	0.453	4.42e-11	CV
Lsmem1	LSMEM1	5.06e-147	-0.710335	0.005	0.275	1.01e-143	CV
Zfp36l2	ZFP36L2	1.25e-10	-0.710461	0.218	0.68	2.5e-07	CV
Rps7	RPS7	2.92e-14	-0.710948	0.958	0.996	5.83e-11	CV
Anxa1	ANXA1	1.26e-46	-0.711405	0.299	0.851	2.51e-43	CV
Dab2	DAB2	8.75e-61	-0.722334	0.321	0.905	1.75e-57	CV
Chka	CHKA	1.21e-79	-0.722839	0.16	0.354	2.42e-76	CV
Sec61b	SEC61B	5.57e-24	-0.724163	0.459	0.957	1.11e-20	CV
Serpinb9	SERPINB9	2.76e-07	-0.724565	0.561	0.988	0.000552774	CV
Plk2	PLK2	4.92e-22	-0.728946	0.167	0.461	9.85e-19	CV
Cdkn1a	CDKN1A	4.44e-64	-0.731382	0.083	0.369	8.87e-61	CV
Ctsb	CTSB	2.7e-06	-0.73244	0.76	0.994	0.00539698	CV
Anxa2	ANXA2	1.32e-46	-0.733464	0.42	0.988	2.65e-43	CV
Mgll	MGLL	8.22e-07	-0.736364	0.895	1	0.00164377	CV
Hspa5	HSPA5	9.17e-06	-0.740511	0.564	0.89	0.0183317	CV
Cdh6	CDH6	6.02e-33	-0.753295	0.116	0.677	1.2e-29	CV
Tmem176a	TMEM176A	2.25e-06	-0.753733	0.717	0.826	0.0044905	CV
Actg1	ACTG1	4.62e-29	-0.753806	0.895	0.919	9.23e-26	CV
Bst2	BST2	1.76e-19	-0.758076	0.889	1	3.52e-16	CV
Npm1	NPM1	1.15e-15	-0.761194	0.802	1	2.3e-12	CV
Dhcr24	DHCR24	3.1e-15	-0.767027	0.306	0.749	6.2e-12	CV
Ndrg1	NDRG1	1.7e-05	-0.7675	0.563	0.969	0.0339532	CV
H2afz	H2AFZ	4.56e-06	-0.77048	0.807	0.994	0.00911147	CV
Ahnak	AHNAK	3.33e-07	-0.7715	0.235	0.539	0.000665253	CV
Rps27a	RPS27A	3e-21	-0.773803	0.981	0.999	5.99e-18	CV
Marveld1	MARVELD1	1.54e-68	-0.77456	0.326	0.921	3.08e-65	CV
Cxcl1	CXCL1	1.28e-142	-0.782518	0.017	0.28	2.55e-139	CV
Btg1	BTG1	9.83e-09	-0.785822	0.356	0.767	1.97e-05	CV
Gadd45b	GADD45B	1.94e-105	-0.786027	0.016	0.312	3.87e-102	CV
Ccnd2	CCND2	1.01e-19	-0.78881	0.356	0.806	2.02e-16	CV
Nfkbiz	NFKBIZ	4.19e-138	-0.791898	0.083	0.286	8.39e-135	CV
Atpif1	ATPIF1	1.92e-07	-0.793537	0.564	0.994	0.000383072	CV
Phlda1	PHLDA1	4.28e-25	-0.795293	0.198	0.453	8.56e-22	CV
Col4a2	COL4A2	4.82e-39	-0.800621	0.428	0.953	9.63e-36	CV
Hspa8	HSPA8	1.18e-13	-0.809598	0.851	0.858	2.36e-10	CV
S100a10	S100A10	2.43e-06	-0.809936	0.645	0.973	0.0048563	CV
Apold1	APOLD1	1.36e-05	-0.814699	0.126	0.509	0.0271832	CV
Dll1	DLL1	2.52e-89	-0.817641	0.298	0.926	5.05e-86	CV
Sgk1	SGK1	1.88e-07	-0.822388	0.215	0.526	0.000376069	CV
Star	STAR	2.49e-32	-0.829499	0.761	0.844	4.98e-29	CV
Ccnd1	CCND1	2.18e-37	-0.834132	0.455	0.999	4.36e-34	CV
Dstn	DSTN	2.45e-05	-0.835168	0.944	0.994	0.0489803	CV
Rps2	RPS2	2.65e-12	-0.841366	0.958	0.994	5.29e-09	CV
Slco2a1	SLCO2A1	2.93e-09	-0.842067	0.905	0.992	5.87e-06	CV
Icam1	ICAM1	1.17e-05	-0.858327	0.295	0.559	0.0233706	CV
Gapdh	GAPDH	9.54e-07	-0.860145	0.585	0.956	0.00190844	CV
Tcim	TCIM	1.22e-20	-0.861654	0.488	0.939	2.43e-17	CV
Gpx1	GPX1	1.88e-10	-0.877504	0.488	0.834	3.76e-07	CV
Ubc	UBC	3.73e-09	-0.89808	0.699	0.826	7.45e-06	CV
Fth1	FTH1	9.84e-13	-0.912318	0.955	0.996	1.97e-09	CV
Icam2	ICAM2	5.19e-06	-0.926819	0.604	0.946	0.0103795	CV
Timp3	TIMP3	5.64e-18	-0.934143	0.765	0.865	1.13e-14	CV
Rpl32	RPL32	1.56e-17	-0.935152	0.964	1	3.12e-14	CV
Mcfd2	MCFD2	1.7e-10	-0.937255	0.576	0.982	3.4e-07	CV
Col4a1	COL4A1	1.15e-06	-0.939642	0.548	0.826	0.00230303	CV
Dusp1	DUSP1	2.09e-05	-0.940541	0.54	0.709	0.0417929	CV
Ackr3	ACKR3	2.3e-08	-0.940583	0.741	0.96	4.6e-05	CV
Atf3	ATF3	7.13e-69	-0.941401	0.036	0.353	1.43e-65	CV
Plpp3	PLPP3	1.05e-10	-0.953518	0.775	0.975	2.1e-07	CV
Flt1	FLT1	8.09e-13	-0.974435	0.565	0.895	1.62e-09	CV
Ppp1r15a	PPP1R15A	2.21e-05	-0.979147	0.215	0.527	0.0442849	CV
Bmp2	BMP2	1.38e-11	-0.981991	0.553	0.834	2.76e-08	CV
Marcksl1	MARCKSL1	1.27e-05	-0.999372	0.278	0.67	0.0253947	CV
Nupr1	NUPR1	2.28e-49	-1.00706	0.41	0.942	4.56e-46	CV
Serpinb6b	SERPINB6B	6.47e-13	-1.02227	0.704	0.932	1.29e-09	CV
Adamts1	ADAMTS1	6.75e-09	-1.02548	0.337	0.712	1.35e-05	CV
Cavin2	CAVIN2	2.75e-34	-1.03304	0.971	0.998	5.49e-31	CV
Tm4sf1	TM4SF1	1.07e-05	-1.04252	0.787	0.982	0.0214134	CV
Fos	FOS	2.7e-40	-1.11591	0.253	0.712	5.4e-37	CV
Klf2	KLF2	5.76e-40	-1.13485	0.79	0.939	1.15e-36	CV
Klf4	KLF4	6.72e-13	-1.13621	0.497	0.734	1.34e-09	CV
Egr1	EGR1	2.48e-32	-1.16425	0.17	0.418	4.96e-29	CV
Ier3	IER3	1.33e-29	-1.17329	0.173	0.428	2.65e-26	CV
Btg2	BTG2	3.31e-51	-1.1965	0.182	0.745	6.62e-48	CV
Sh3bgrl3	SH3BGRL3	3.21e-11	-1.2009	0.865	0.985	6.42e-08	CV
Dbi	DBI	7.87e-06	-1.24281	0.714	0.985	0.0157352	CV
H2-Eb1	H2-EB1	1.03e-07	1.07989	0.401	1	0.000205619	C1
Akr1c18	AKR1C18	3.01e-67	1.04104	0.155	0.993	6.02e-64	C1
F830016B08Rik	F830016B08RIK	1.89e-37	0.496391	0.248	1	3.78e-34	C1
Dbp	DBP	3.24e-38	0.488598	0.245	0.998	6.48e-35	C1
H2-DMa	H2-DMA	7.63e-58	0.484341	0.18	0.993	1.53e-54	C1
Fabp5	FABP5	5.07e-17	0.469602	0.345	0.998	1.01e-13	C1
Ifi47	IFI47	2.92e-07	0.439112	0.401	0.989	0.000584347	C1
Stmn2	STMN2	9.26e-32	0.427691	0.239	0.946	1.85e-28	C1
Cdkn2c	CDKN2C	1.44e-56	0.355961	0.183	0.993	2.88e-53	C1
Zbp1	ZBP1	3.92e-55	0.354673	0.193	1	7.85e-52	C1
Ubd	UBD	1.95e-75	0.353897	0.14	1	3.89e-72	C1
Rtp4	RTP4	6.33e-46	0.311022	0.211	0.987	1.27e-42	C1
Gbp5	GBP5	3.28e-67	0.309819	0.155	0.993	6.56e-64	C1
Irgm1	IRGM1	1.15e-23	0.30411	0.301	0.99	2.29e-20	C1
St6galnac4	ST6GALNAC4	3.45e-39	0.29546	0.193	0.935	6.9e-36	C1
Tmem215	TMEM215	6.77e-66	0.292648	0.161	0.997	1.35e-62	C1
Cmip	CMIP	1.13e-23	0.290833	0.289	0.967	2.25e-20	C1
Star	STAR	1.92e-44	0.285976	0.124	0.883	3.84e-41	C1
Twist1	TWIST1	4.13e-36	0.283246	0.252	0.997	8.26e-33	C1
Bub3	BUB3	2.84e-24	0.276783	0.292	0.982	5.68e-21	C1
Gbp2	GBP2	4.43e-43	0.269585	0.227	0.99	8.85e-40	C1
Gbp6	GBP6	1.37e-51	0.266816	0.202	0.997	2.74e-48	C1
4632427E13Rik	4632427E13RIK	1.93e-53	0.263069	0.174	0.969	3.85e-50	C1
Irgm2	IRGM2	8.89e-46	0.259281	0.214	0.99	1.78e-42	C1
Sdhaf1	SDHAF1	9.7e-33	0.25767	0.168	0.879	1.94e-29	C1
Slc16a3	SLC16A3	2.47e-17	0.257056	0.149	0.78	4.95e-14	C1
Nnmt	NNMT	1.38e-80	0.251017	0.127	1	2.75e-77	C1
Nts	NTS	5.17e-52	0.250816	0.034	0.824	1.03e-48	C1
Plscr2	PLSCR2	8.16e-52	-0.253133	0.096	0.878	1.63e-48	C1
Rsad2	RSAD2	8.09e-48	-0.253356	0.205	0.977	1.62e-44	C1
Fgfr3	FGFR3	1.24e-39	-0.253412	0.155	0.891	2.49e-36	C1
Glra1	GLRA1	3.5e-07	-0.254007	0.003	0.601	0.000699684	C1
Tmpo	TMPO	1.63e-13	-0.255228	0.354	0.961	3.26e-10	C1
Fgfr1	FGFR1	2.24e-05	-0.255743	0.09	0.637	0.044772	C1
Diaph1	DIAPH1	1.5e-16	-0.257197	0.124	0.749	3.01e-13	C1
St3gal6	ST3GAL6	4.93e-20	-0.257411	0.314	0.967	9.86e-17	C1
Vcl	VCL	1.3e-46	-0.259748	0.146	0.907	2.6e-43	C1
Pgm2l1	PGM2L1	1.55e-19	-0.261563	0.047	0.708	3.09e-16	C1
Eny2	ENY2	8.49e-14	-0.262235	0.348	0.963	1.7e-10	C1
Lrrc32	LRRC32	5.51e-18	-0.262439	0.301	0.928	1.1e-14	C1
Dusp6	DUSP6	1.27e-18	-0.264812	0.177	0.805	2.55e-15	C1
Cpeb2	CPEB2	6.83e-08	-0.264932	0.028	0.406	0.000136613	C1
Itprid2	ITPRID2	1.08e-34	-0.270258	0.23	0.95	2.16e-31	C1
Hdgf	HDGF	6.03e-17	-0.270404	0.304	0.927	1.21e-13	C1
Rad50	RAD50	9.97e-36	-0.271634	0.09	0.814	1.99e-32	C1
Nr4a3	NR4A3	4.63e-07	-0.272309	0.019	0.409	0.000925207	C1
Pdia5	PDIA5	6.92e-32	-0.272313	0.081	0.792	1.38e-28	C1
Dab2	DAB2	5.54e-11	-0.272378	0.236	0.803	1.11e-07	C1
Arrdc3	ARRDC3	4.41e-42	-0.273482	0.124	0.87	8.82e-39	C1
Ciao2b	CIAO2B	6.04e-16	-0.27413	0.264	0.873	1.21e-12	C1
Tjp1	TJP1	1.4e-05	-0.274139	0.441	0.976	0.0279706	C1
Klf16	KLF16	7.79e-15	-0.275177	0.05	0.684	1.56e-11	C1
Csrnp1	CSRNP1	2.03e-09	-0.276406	0.028	0.634	4.06e-06	C1
St8sia4	ST8SIA4	8.97e-06	-0.277366	0.438	0.963	0.0179373	C1
Ccdc88c	CCDC88C	1.8e-14	-0.277813	0.106	0.723	3.61e-11	C1
Grb10	GRB10	2.13e-15	-0.278884	0.22	0.826	4.27e-12	C1
Ccnd1	CCND1	1.78e-23	-0.280534	0.267	0.928	3.56e-20	C1
Ankrd50	ANKRD50	6.41e-63	-0.280656	0.143	0.961	1.28e-59	C1
Hmgn5	HMGN5	1.17e-07	-0.281604	0.115	0.678	0.000234443	C1
Cep120	CEP120	3.05e-25	-0.286241	0.062	0.748	6.09e-22	C1
Fam107b	FAM107B	2.12e-58	-0.286317	0.068	0.873	4.24e-55	C1
Cdc14a	CDC14A	2.25e-09	-0.289696	0.401	0.953	4.49e-06	C1
Gm17056	GM17056	2.83e-21	-0.290012	0.037	0.71	5.66e-18	C1
Tmem184b	TMEM184B	6.54e-30	-0.290829	0.208	0.902	1.31e-26	C1
Sox7	SOX7	3.98e-16	-0.290844	0.158	0.772	7.97e-13	C1
Maff	MAFF	4.08e-11	-0.293756	0.034	0.383	8.16e-08	C1
Epha4	EPHA4	2.03e-06	-0.295355	0.05	0.427	0.00405115	C1
Rel	REL	1.58e-10	-0.296672	0.053	0.658	3.15e-07	C1
Pom121	POM121	2.37e-43	-0.29934	0.14	0.889	4.74e-40	C1
Tubb4b	TUBB4B	1.22e-11	-0.299819	0.258	0.821	2.44e-08	C1
Mfng	MFNG	6.3e-44	-0.299946	0.137	0.889	1.26e-40	C1
Ostc	OSTC	4.9e-16	-0.301466	0.323	0.945	9.8e-13	C1
Zc3h12a	ZC3H12A	1.38e-20	-0.301799	0.043	0.331	2.76e-17	C1
Eea1	EEA1	8.68e-19	-0.302594	0.335	0.987	1.74e-15	C1
Lmcd1	LMCD1	2.44e-09	-0.304518	0.416	0.985	4.89e-06	C1
Kpnb1	KPNB1	1.88e-15	-0.304683	0.155	0.769	3.76e-12	C1
Azin1	AZIN1	1.45e-14	-0.305228	0.314	0.907	2.9e-11	C1
Sema6d	SEMA6D	2.61e-08	-0.306957	0.345	0.888	5.22e-05	C1
Isg15	ISG15	1.28e-26	-0.307118	0.18	0.852	2.55e-23	C1
Gm34455	GM34455	3.59e-24	-0.311165	0.04	0.726	7.17e-21	C1
Rbm3	RBM3	8.38e-06	-0.312557	0.72	1	0.0167545	C1
Abcc9	ABCC9	6.15e-16	-0.315091	0.32	0.933	1.23e-12	C1
Atp6v1a	ATP6V1A	5.11e-73	-0.316349	0.137	0.985	1.02e-69	C1
Pip5k1a	PIP5K1A	2.24e-33	-0.316354	0.155	0.863	4.47e-30	C1
Prdm1	PRDM1	7.46e-34	-0.32078	0.118	0.831	1.49e-30	C1
Eif4e	EIF4E	7.11e-29	-0.321177	0.224	0.91	1.42e-25	C1
Gm14226	GM14226	8.35e-09	-0.327879	0.36	0.901	1.67e-05	C1
Lama5	LAMA5	3.64e-23	-0.327922	0.124	0.787	7.28e-20	C1
Dnajb14	DNAJB14	1.21e-10	-0.332162	0.121	0.705	2.41e-07	C1
Bach1	BACH1	4.94e-13	-0.332745	0.276	0.863	9.88e-10	C1
Emsy	EMSY	1.35e-26	-0.333898	0.152	0.829	2.71e-23	C1
Birc3	BIRC3	3.6e-08	-0.334601	0.124	0.687	7.19e-05	C1
Wipf1	WIPF1	1.08e-15	-0.336284	0.292	0.896	2.16e-12	C1
Jpt1	JPT1	3.84e-43	-0.337078	0.152	0.899	7.68e-40	C1
Cyld	CYLD	4.79e-14	-0.338743	0.171	0.77	9.59e-11	C1
Etfb	ETFB	3.33e-20	-0.340073	0.283	0.927	6.65e-17	C1
Tbc1d1	TBC1D1	7.33e-26	-0.342107	0.227	0.894	1.47e-22	C1
Foxo1	FOXO1	3.9e-19	-0.342243	0.227	0.855	7.81e-16	C1
Irf8	IRF8	3.41e-33	-0.343123	0.189	0.894	6.82e-30	C1
Pdlim7	PDLIM7	1.6e-23	-0.34775	0.146	0.806	3.19e-20	C1
Hspd1	HSPD1	8.09e-23	-0.348745	0.196	0.847	1.62e-19	C1
Tspan13	TSPAN13	4.76e-08	-0.349708	0.189	0.733	9.53e-05	C1
Nfkbid	NFKBID	3.88e-26	-0.352038	0.009	0.296	7.76e-23	C1
Palmd	PALMD	1.23e-10	-0.35237	0.354	0.917	2.46e-07	C1
Msx1	MSX1	2.2e-15	-0.354784	0.224	0.822	4.39e-12	C1
Nrp2	NRP2	1.15e-19	-0.355352	0.264	0.899	2.31e-16	C1
4833403J16Rik	4833403J16RIK	7.68e-39	-0.356155	0.177	0.909	1.54e-35	C1
Lbh	LBH	8.18e-30	-0.356557	0.248	0.941	1.64e-26	C1
Adamts4	ADAMTS4	3.09e-07	-0.359913	0.028	0.41	0.000618427	C1
Parvb	PARVB	7.23e-13	-0.364093	0.351	0.945	1.45e-09	C1
Nova2	NOVA2	2.78e-26	-0.367935	0.127	0.805	5.55e-23	C1
Tsc22d3	TSC22D3	4.65e-16	-0.369584	0.211	0.819	9.31e-13	C1
Htra1	HTRA1	1.53e-15	-0.371709	0.137	0.752	3.05e-12	C1
Dusp5	DUSP5	8.74e-47	-0.37224	0.053	0.822	1.75e-43	C1
Sox4	SOX4	3.94e-08	-0.376152	0.37	0.906	7.89e-05	C1
Tpi1	TPI1	2.61e-12	-0.376883	0.382	0.982	5.22e-09	C1
Ablim1	ABLIM1	9.78e-08	-0.377336	0.407	0.946	0.000195696	C1
Tox2	TOX2	3.28e-12	-0.380048	0.357	0.943	6.56e-09	C1
Nav2	NAV2	3.44e-14	-0.380439	0.214	0.808	6.88e-11	C1
Klf9	KLF9	5.55e-07	-0.380811	0.295	0.798	0.00110955	C1
Neurl3	NEURL3	8.69e-33	-0.382569	0.059	0.777	1.74e-29	C1
Hs6st2	HS6ST2	3.62e-27	-0.383185	0.115	0.798	7.25e-24	C1
Ivns1abp	IVNS1ABP	1.25e-48	-0.385574	0.118	0.886	2.5e-45	C1
Gm8251	GM8251	1.81e-14	-0.386466	0.003	0.352	3.63e-11	C1
Inhbb	INHBB	1.02e-22	-0.387348	0.143	0.798	2.04e-19	C1
Mafk	MAFK	8.8e-07	-0.387868	0.078	0.642	0.00175923	C1
Jmjd6	JMJD6	5.36e-20	-0.388327	0.155	0.796	1.07e-16	C1
Setd2	SETD2	2.34e-33	-0.390008	0.224	0.933	4.67e-30	C1
Gata6	GATA6	1.05e-16	-0.390947	0.242	0.852	2.11e-13	C1
Arih1	ARIH1	6.48e-18	-0.395093	0.217	0.837	1.3e-14	C1
Csrp1	CSRP1	2.02e-18	-0.396894	0.314	0.938	4.04e-15	C1
Ddit4	DDIT4	7.94e-10	-0.397402	0.217	0.769	1.59e-06	C1
Tpt1	TPT1	6.93e-08	-0.397563	1	0.998	0.000138592	C1
Ssu2	SSU2	1.57e-05	-0.399563	0.276	0.772	0.0314871	C1
Nop58	NOP58	4.54e-23	-0.410621	0.143	0.801	9.08e-20	C1
Dleu2	DLEU2	1.79e-27	-0.415409	0.22	0.897	3.57e-24	C1
Notch4	NOTCH4	3.58e-25	-0.416909	0.258	0.923	7.16e-22	C1
Fxyd5	FXYD5	4.99e-09	-0.421865	0.832	1	9.97e-06	C1
Rgs16	RGS16	2.72e-27	-0.427899	0.177	0.85	5.44e-24	C1
Hey1	HEY1	4.48e-21	-0.428686	0.23	0.868	8.97e-18	C1
Sox17	SOX17	3.91e-07	-0.428947	0.792	0.992	0.000781183	C1
Atcayos	ATCAYOS	1.97e-33	-0.430197	0	0.265	3.93e-30	C1
Gm13889	GM13889	5.3e-16	-0.450717	0.174	0.782	1.06e-12	C1
Fbn1	FBN1	4.51e-09	-0.453329	0.239	0.785	9.01e-06	C1
Snai1	SNAI1	2.15e-07	-0.455637	0.065	0.422	0.000429151	C1
Bhlhe40	BHLHE40	2.9e-13	-0.456148	0.193	0.774	5.81e-10	C1
Sept11	SEPT11	1.94e-37	-0.461615	0.258	0.99	3.87e-34	C1
Cycs	CYCS	5.32e-09	-0.4698	0.398	0.954	1.06e-05	C1
Ctla2b	CTLA2B	2.66e-12	-0.471674	0.252	0.822	5.32e-09	C1
Hspe1	HSPE1	1.8e-08	-0.476477	0.394	0.945	3.6e-05	C1
Tiparp	TIPARP	3.05e-11	-0.479146	0.059	0.389	6.09e-08	C1
Gm35533	GM35533	1.6e-21	-0.483779	0.27	0.91	3.2e-18	C1
Insr	INSR	9.65e-12	-0.497999	0.342	0.904	1.93e-08	C1
Rrad	RRAD	1.35e-17	-0.498341	0.012	0.337	2.7e-14	C1
Plcb1	PLCB1	3.47e-06	-0.498476	0.273	0.779	0.00693764	C1
Pkdcc	PKDCC	2.92e-10	-0.513196	0.127	0.708	5.84e-07	C1
Malt1	MALT1	9.66e-10	-0.519696	0.149	0.715	1.93e-06	C1
Timm13	TIMM13	1.79e-10	-0.522285	0.379	0.948	3.58e-07	C1
Tns2	TNS2	2.23e-11	-0.522868	0.261	0.822	4.46e-08	C1
Zfp503	ZFP503	2.74e-08	-0.528185	0.087	0.661	5.48e-05	C1
Rapgef1	RAPGEF1	2.01e-20	-0.534279	0.193	0.362	4.02e-17	C1
Btnl9	BTNL9	2.94e-10	-0.535703	0.227	0.779	5.87e-07	C1
Dstn	DSTN	7.26e-07	-0.538164	0.764	0.993	0.00145211	C1
Ctdsp2	CTDSP2	1.91e-12	-0.55057	0.326	0.907	3.83e-09	C1
Tspo	TSPO	1.42e-07	-0.552486	0.851	0.993	0.000284972	C1
Supt5	SUPT5	2.64e-08	-0.552586	0.186	0.453	5.28e-05	C1
Lgmn	LGMN	3.82e-06	-0.55718	0.45	1	0.00763137	C1
Sema3g	SEMA3G	7.68e-08	-0.561967	0.357	0.855	0.000153558	C1
Plk3	PLK3	9.96e-09	-0.565061	0.037	0.401	1.99e-05	C1
Gm26532	GM26532	1.01e-09	-0.565248	0.084	0.409	2.01e-06	C1
Gata2	GATA2	8.84e-15	-0.572395	0.317	0.907	1.77e-11	C1
Rnd1	RND1	1.81e-11	-0.575064	0.012	0.373	3.63e-08	C1
Adgrl4	ADGRL4	1.09e-05	-0.57544	0.776	0.985	0.0217146	C1
Efna2	EFNA2	1.99e-22	-0.575986	0.009	0.313	3.99e-19	C1
Scarb1	SCARB1	5.69e-06	-0.583772	0.466	0.963	0.0113756	C1
Ddx24	DDX24	7.49e-12	-0.588439	0.391	0.977	1.5e-08	C1
Hoxa5	HOXA5	6.66e-42	-0.605009	0.189	0.93	1.33e-38	C1
Rgs2	RGS2	2.86e-11	-0.626599	0.214	0.774	5.73e-08	C1
Rpl13	RPL13	8.97e-08	-0.667066	1	1	0.00017943	C1
Uaca	UACA	4.81e-08	-0.685257	0.307	0.808	9.63e-05	C1
Herpud1	HERPUD1	5.27e-16	-0.685643	0.276	0.871	1.05e-12	C1
Fbxl18	FBXL18	1.37e-18	-0.688823	0.047	0.34	2.75e-15	C1
Crip1	CRIP1	1.24e-10	-0.688991	0.388	0.928	2.47e-07	C1
Tob1	TOB1	2.21e-05	-0.699285	0.189	0.479	0.0441045	C1
Ccn2	CCN2	3.73e-23	-0.706743	0.317	0.94	7.46e-20	C1
Ptma	PTMA	7.81e-11	-0.706971	1	0.99	1.56e-07	C1
Syt15	SYT15	1.37e-15	-0.710835	0.373	0.969	2.75e-12	C1
Edn1	EDN1	5.18e-06	-0.720205	0.376	0.837	0.0103585	C1
Tcim	TCIM	5.14e-06	-0.753363	0.866	1	0.0102712	C1
Rps27a	RPS27A	9.66e-09	-0.753772	0.997	1	1.93e-05	C1
Hsp90ab1	HSP90AB1	8.24e-09	-0.760611	0.981	0.992	1.65e-05	C1
Tnfaip8l1	TNFAIP8L1	2.38e-11	-0.765797	0.401	0.985	4.76e-08	C1
Dll4	DLL4	9.62e-06	-0.767584	0.242	0.728	0.0192429	C1
Egr3	EGR3	2.14e-31	-0.770285	0.043	0.28	4.27e-28	C1
Klf6	KLF6	6.83e-11	-0.795908	0.382	0.923	1.37e-07	C1
Ier5l	IER5L	8.86e-06	-0.806787	0.264	0.746	0.0177246	C1
Ednrb	EDNRB	3.32e-08	-0.825213	0.242	0.756	6.64e-05	C1
Hspb1	HSPB1	3.65e-06	-0.840029	0.447	0.824	0.00729975	C1
Actg1	ACTG1	1.73e-07	-0.851514	0.972	0.977	0.000346854	C1
Hspa1a	HSPA1A	2.05e-08	-0.861098	0.553	0.954	4.1e-05	C1
Esm1	ESM1	8.14e-11	-0.861116	0.407	0.879	1.63e-07	C1
Emp1	EMP1	1.8e-07	-0.869487	0.453	0.922	0.000360336	C1
Socs3	SOCS3	1.09e-09	-0.929027	0.196	0.736	2.17e-06	C1
Hbegf	HBEGF	5.65e-09	-0.935685	0.106	0.414	1.13e-05	C1
Ccn1	CCN1	9.42e-12	-0.939233	0.081	0.388	1.88e-08	C1
Pim3	PIM3	1.44e-22	-0.944053	0.323	0.951	2.88e-19	C1
Smco4	SMCO4	1e-05	-0.946246	0.901	0.997	0.0200612	C1
Hspa1b	HSPA1B	7.69e-10	-0.987691	0.543	0.998	1.54e-06	C1
Icam1	ICAM1	6.91e-12	-0.998235	0.165	0.406	1.38e-08	C1
Nr4a2	NR4A2	2.98e-14	-1.00134	0.121	0.375	5.96e-11	C1
Bmp2	BMP2	3.98e-08	-1.0219	0.422	0.901	7.95e-05	C1
Bcr	BCR	7.09e-07	-1.03323	0.273	0.751	0.00141716	C1
Ppp1r10	PPP1R10	8.07e-08	-1.04465	0.186	0.432	0.000161345	C1
Junb	JUNB	1.15e-17	-1.04656	0.575	0.85	2.3e-14	C1
Jun	JUN	2.55e-13	-1.06157	0.789	0.936	5.1e-10	C1
Cdkn1a	CDKN1A	6.01e-10	-1.08146	0.158	0.406	1.2e-06	C1
Ubc	UBC	7.63e-11	-1.09802	0.817	0.917	1.53e-07	C1
Fos	FOS	5.84e-16	-1.10169	0.425	0.79	1.17e-12	C1
Atf3	ATF3	1.44e-09	-1.10368	0.096	0.401	2.87e-06	C1
Cxcl2	CXCL2	8.87e-34	-1.11124	0.019	0.267	1.77e-30	C1
Ftl1	FTL1	2.23e-05	-1.12939	0.95	0.98	0.0445407	C1
Cxcl1	CXCL1	3.36e-11	-1.15606	0.043	0.381	6.73e-08	C1
Nfkbiz	NFKBIZ	1.59e-12	-1.24789	0.081	0.373	3.18e-09	C1
Dusp1	DUSP1	7.74e-08	-1.30662	0.637	0.842	0.00015484	C1
Cd74	CD74	3.75e-25	1.20204	0.817	1	7.51e-22	C2
H2-Aa	H2-AA	3.73e-35	1.08878	0.911	1	7.45e-32	C2
H2-Ab1	H2-AB1	1.26e-19	0.847013	0.781	1	2.52e-16	C2
H2-Eb1	H2-EB1	3.61e-17	0.730327	0.817	1	7.22e-14	C2
Gpihbp1	GPIHBP1	1.15e-06	0.699439	0.417	0.969	0.00229305	C2
Meg3	MEG3	2.31e-22	0.519102	0.339	1	4.63e-19	C2
Cxcl9	CXCL9	1.29e-55	0.45016	0.094	0.883	2.58e-52	C2
Fbln2	FBLN2	3.6e-24	0.422179	0.258	0.93	7.2e-21	C2
Rbp1	RBP1	1.22e-16	0.42126	0.278	0.906	2.44e-13	C2
Col18a1	COL18A1	2.18e-53	0.385446	0.194	0.987	4.35e-50	C2
Gpm6b	GPM6B	9.47e-39	0.384345	0.217	0.957	1.89e-35	C2
Ubd	UBD	7.71e-77	0.368433	0.144	1	1.54e-73	C2
Ckb	CKB	1.08e-23	0.336341	0.25	0.919	2.15e-20	C2
Mat2b	MAT2B	2.18e-08	0.322128	0.381	0.962	4.36e-05	C2
Sh3gl3	SH3GL3	6.36e-31	0.317928	0.272	0.989	1.27e-27	C2
Cd300lg	CD300LG	2.05e-06	0.315367	0.222	0.754	0.00410141	C2
Abcc9	ABCC9	1.7e-12	0.308958	0.353	0.962	3.4e-09	C2
Igkc	IGKC	4.14e-62	0.29997	0.167	0.982	8.27e-59	C2
Fabp4	FABP4	2.85e-43	0.272545	0.231	0.984	5.7e-40	C2
Hist1h1e	HIST1H1E	8.27e-35	0.263477	0.219	0.941	1.65e-31	C2
Cobll1	COBLL1	4.35e-48	-0.254552	0.081	0.844	8.7e-45	C2
Ccbe1	CCBE1	9e-41	-0.259672	0.183	0.915	1.8e-37	C2
Srp72	SRP72	4.95e-10	-0.260426	0.378	0.951	9.9e-07	C2
Nedd9	NEDD9	2.09e-09	-0.260658	0.189	0.745	4.18e-06	C2
Fam129a	FAM129A	9.71e-24	-0.262163	0.283	0.944	1.94e-20	C2
Pxdc1	PXDC1	5.13e-10	-0.265231	0.158	0.723	1.03e-06	C2
Setd2	SETD2	2.13e-09	-0.266204	0.342	0.896	4.27e-06	C2
Elmsan1	ELMSAN1	1.53e-26	-0.266879	0.122	0.795	3.06e-23	C2
Eepd1	EEPD1	2.17e-50	-0.267658	0.122	0.89	4.34e-47	C2
Arhgap18	ARHGAP18	2.25e-21	-0.268887	0.306	0.957	4.5e-18	C2
Tspo	TSPO	4.12e-21	-0.271115	0.858	1	8.23e-18	C2
Prrc2b	PRRC2B	4.4e-12	-0.272203	0.325	0.897	8.8e-09	C2
Ecm1	ECM1	1.03e-21	-0.273143	0.225	0.863	2.06e-18	C2
Etfa	ETFA	1.67e-20	-0.27335	0.267	0.903	3.33e-17	C2
Fam124a	FAM124A	1.01e-17	-0.278805	0.242	0.858	2.03e-14	C2
Tmem184b	TMEM184B	4.26e-68	-0.278901	0.139	0.964	8.53e-65	C2
Cltb	CLTB	2.33e-30	-0.279129	0.253	0.95	4.66e-27	C2
Plcb1	PLCB1	2.93e-22	-0.279994	0.211	0.856	5.87e-19	C2
C1qtnf7	C1QTNF7	1.89e-10	-0.281854	0.375	0.955	3.77e-07	C2
AI506816	AI506816	3.49e-10	-0.282387	0.089	0.676	6.99e-07	C2
Ube2e2	UBE2E2	2.24e-06	-0.282499	0.436	0.984	0.00447544	C2
S1pr1	S1PR1	5.51e-10	-0.284883	0.342	0.894	1.1e-06	C2
St5	ST5	1.87e-41	-0.286836	0.169	0.905	3.75e-38	C2
Chic2	CHIC2	3.93e-06	-0.286944	0.406	0.93	0.00786298	C2
Insr	INSR	1.36e-28	-0.28869	0.239	0.919	2.71e-25	C2
Mid1ip1	MID1IP1	3.23e-16	-0.28878	0.244	0.845	6.45e-13	C2
Skil	SKIL	9.98e-08	-0.291262	0.211	0.745	0.00019951	C2
Gm37350	GM37350	2.78e-15	-0.291791	0.339	0.941	5.55e-12	C2
Tmed4	TMED4	9.4e-38	-0.293997	0.231	0.959	1.88e-34	C2
Fam110b	FAM110B	3.57e-08	-0.296183	0.386	0.932	7.15e-05	C2
Eln	ELN	6.53e-08	-0.298121	0.144	0.696	0.00013066	C2
Slc38a1	SLC38A1	2.92e-31	-0.29854	0.164	0.856	5.85e-28	C2
Ccn1	CCN1	7.8e-10	-0.298856	0.311	0.831	1.56e-06	C2
Mical3	MICAL3	8.12e-20	-0.301343	0.319	0.959	1.62e-16	C2
Cebpb	CEBPB	2.06e-26	-0.303159	0.111	0.786	4.11e-23	C2
Jpt1	JPT1	7.43e-13	-0.303584	0.147	0.739	1.49e-09	C2
Sec14l1	SEC14L1	5.87e-25	-0.307093	0.153	0.817	1.17e-21	C2
Chchd10	CHCHD10	2.49e-30	-0.307215	0.061	0.763	4.99e-27	C2
Heca	HECA	4.19e-15	-0.307843	0.306	0.903	8.39e-12	C2
Abi3bp	ABI3BP	1.98e-24	-0.308035	0.153	0.809	3.97e-21	C2
Wipf1	WIPF1	1.62e-10	-0.309801	0.272	0.829	3.23e-07	C2
Hdac5	HDAC5	7e-12	-0.310208	0.097	0.694	1.4e-08	C2
Elf1	ELF1	1.49e-09	-0.31149	0.397	0.962	2.98e-06	C2
Cfap20	CFAP20	6.98e-19	-0.311676	0.339	0.987	1.4e-15	C2
Uhrf2	UHRF2	6.63e-14	-0.315258	0.317	0.903	1.33e-10	C2
Tspan13	TSPAN13	4.52e-31	-0.317694	0.239	0.932	9.03e-28	C2
Apaf1	APAF1	5.63e-24	-0.317732	0.267	0.928	1.13e-20	C2
Rrad	RRAD	6.5e-09	-0.321494	0.036	0.403	1.3e-05	C2
Oit3	OIT3	8.94e-34	-0.326574	0.222	0.928	1.79e-30	C2
Arrb1	ARRB1	3.93e-11	-0.326955	0.208	0.772	7.86e-08	C2
Tle2	TLE2	2.96e-17	-0.330952	0.181	0.797	5.92e-14	C2
Arl4a	ARL4A	2.1e-26	-0.331205	0.267	0.941	4.21e-23	C2
Plk3	PLK3	2.42e-29	-0.331851	0.061	0.3	4.83e-26	C2
Pdgfa	PDGFA	1.13e-06	-0.332882	0.203	0.725	0.00225155	C2
Zfp503	ZFP503	1.18e-13	-0.334875	0.353	0.944	2.36e-10	C2
Dag1	DAG1	2.08e-09	-0.338848	0.369	0.928	4.15e-06	C2
Vcl	VCL	1.3e-07	-0.33907	0.261	0.782	0.000259807	C2
Nova2	NOVA2	7.31e-12	-0.34033	0.281	0.851	1.46e-08	C2
Jmjd6	JMJD6	1.93e-30	-0.342265	0.225	0.91	3.86e-27	C2
Khdrbs3	KHDRBS3	9.79e-08	-0.345305	0.144	0.694	0.000195812	C2
Kdm6a	KDM6A	4.8e-07	-0.34578	0.253	0.768	0.00095984	C2
Cxcl10	CXCL10	2.45e-05	-0.346477	0.822	0.901	0.0490221	C2
Aff1	AFF1	1.01e-30	-0.346809	0.211	0.899	2.03e-27	C2
Tgif1	TGIF1	9.27e-23	-0.350131	0.178	0.824	1.85e-19	C2
Fos	FOS	2.22e-07	-0.353028	0.797	0.932	0.00044445	C2
Cald1	CALD1	4.35e-14	-0.355521	0.256	0.838	8.71e-11	C2
Inppl1	INPPL1	1.1e-19	-0.366685	0.131	0.766	2.2e-16	C2
Pard3	PARD3	1.19e-44	-0.368112	0.108	0.856	2.38e-41	C2
Itga9	ITGA9	2.21e-06	-0.368624	0.256	0.757	0.00441763	C2
Fkbp4	FKBP4	6.54e-38	-0.36922	0.225	0.948	1.31e-34	C2
Strn4	STRN4	2.23e-23	-0.369635	0.211	0.858	4.46e-20	C2
Mxra8	MXRA8	7.21e-20	-0.371104	0.142	0.775	1.44e-16	C2
Acox1	ACOX1	6.81e-19	-0.37318	0.219	0.84	1.36e-15	C2
Palld	PALLD	2.68e-26	-0.373728	0.031	0.306	5.37e-23	C2
Adamts9	ADAMTS9	3.45e-14	-0.373933	0.081	0.381	6.91e-11	C2
Vegfa	VEGFA	5.58e-16	-0.375742	0.25	0.845	1.12e-12	C2
1810013L24Rik	1810013L24RIK	1.13e-28	-0.37604	0.208	0.888	2.26e-25	C2
Fnip1	FNIP1	1.43e-23	-0.378954	0.186	0.836	2.85e-20	C2
4833403J16Rik	4833403J16RIK	9.79e-19	-0.379884	0.256	0.874	1.96e-15	C2
Mt1	MT1	1.64e-09	-0.381122	0.094	0.674	3.28e-06	C2
Marveld1	MARVELD1	3.59e-25	-0.381856	0.286	0.948	7.18e-22	C2
Nedd4l	NEDD4L	3.15e-16	-0.385792	0.136	0.752	6.31e-13	C2
Psap	PSAP	5.48e-08	-0.385807	0.886	0.944	0.000109527	C2
Casp4	CASP4	7.28e-10	-0.386807	0.231	0.781	1.46e-06	C2
Sowahc	SOWAHC	3.37e-20	-0.387062	0.033	0.335	6.73e-17	C2
Pcf11	PCF11	1.72e-07	-0.396158	0.389	0.901	0.000344065	C2
Arih1	ARIH1	1.45e-06	-0.397241	0.289	0.799	0.00289889	C2
Cwc15	CWC15	5.51e-06	-0.397584	0.439	0.973	0.0110168	C2
Tsc22d2	TSC22D2	1.34e-06	-0.401985	0.342	0.842	0.00268193	C2
Osgin1	OSGIN1	4.14e-23	-0.406576	0.186	0.831	8.28e-20	C2
Eif4e	EIF4E	7.71e-14	-0.409298	0.283	0.863	1.54e-10	C2
Tent5c	TENT5C	5.27e-61	-0.417498	0.117	0.917	1.05e-57	C2
Npl	NPL	2.17e-07	-0.417672	0.425	0.968	0.00043409	C2
Rpl13	RPL13	4.93e-08	-0.418596	1	1	9.86e-05	C2
Hsp90ab1	HSP90AB1	3.27e-07	-0.4242	0.997	0.969	0.000653514	C2
Prkacb	PRKACB	6.24e-13	-0.426433	0.364	0.962	1.25e-09	C2
Nabp1	NABP1	1.4e-14	-0.426671	0.108	0.385	2.8e-11	C2
Kctd12	KCTD12	1.84e-17	-0.427062	0.197	0.808	3.69e-14	C2
Sgk1	SGK1	1.16e-07	-0.428351	0.497	0.516	0.000231099	C2
Got1	GOT1	2.28e-09	-0.431868	0.1	0.676	4.57e-06	C2
Samsn1	SAMSN1	3.09e-06	-0.433298	0.056	0.432	0.00617611	C2
Sdc4	SDC4	5.83e-19	-0.435024	0.206	0.827	1.17e-15	C2
Tmsb10	TMSB10	2.91e-06	-0.437191	0.775	1	0.00581992	C2
Crhr1	CRHR1	3.26e-17	-0.440217	0.175	0.79	6.53e-14	C2
Sele	SELE	4.33e-08	-0.44329	0.019	0.403	8.66e-05	C2
Nfkbiz	NFKBIZ	9.38e-16	-0.444594	0.339	0.397	1.88e-12	C2
Grin2c	GRIN2C	2.28e-09	-0.450631	0.308	0.838	4.57e-06	C2
Plxnb1	PLXNB1	8.63e-06	-0.45673	0.325	0.813	0.0172573	C2
Junb	JUNB	2.09e-08	-0.457427	0.856	0.926	4.17e-05	C2
Ttyh2	TTYH2	1.35e-08	-0.463727	0.4	0.948	2.7e-05	C2
Aldh1a7	ALDH1A7	3.85e-47	-0.469394	0.042	0.806	7.69e-44	C2
Clec4g	CLEC4G	1.51e-38	-0.469707	0.244	0.964	3.03e-35	C2
Gem	GEM	3.45e-26	-0.469906	0.128	0.795	6.89e-23	C2
Cd36	CD36	6.46e-08	-0.470898	0.95	1	0.000129271	C2
Nucks1	NUCKS1	8.04e-11	-0.472879	0.811	0.987	1.61e-07	C2
Dmxl2	DMXL2	9.55e-18	-0.473823	0.339	0.962	1.91e-14	C2
Gnl3	GNL3	1.31e-30	-0.474646	0.214	0.899	2.62e-27	C2
Vmp1	VMP1	8.45e-16	-0.476355	0.364	0.973	1.69e-12	C2
Srgn	SRGN	2.23e-07	-0.476425	0.758	0.989	0.000446556	C2
Romo1	ROMO1	2.01e-12	-0.47741	0.361	0.941	4.03e-09	C2
Pcolce	PCOLCE	1.52e-08	-0.48047	0.825	0.998	3.05e-05	C2
9930111J21Rik2	9930111J21RIK2	1.77e-32	-0.480874	0.253	0.948	3.54e-29	C2
Herpud1	HERPUD1	9.79e-08	-0.482266	0.381	0.899	0.000195856	C2
Bhlhe40	BHLHE40	7.13e-07	-0.48552	0.453	0.964	0.00142695	C2
Hspa8	HSPA8	2.05e-06	-0.486515	0.986	0.959	0.00410724	C2
Cebpd	CEBPD	2.14e-13	-0.486607	0.378	0.944	4.27e-10	C2
Mepce	MEPCE	1.32e-38	-0.507258	0.106	0.829	2.63e-35	C2
Spred1	SPRED1	7.48e-07	-0.50989	0.414	0.921	0.00149619	C2
Tmsb4x	TMSB4X	1.78e-08	-0.522801	1	1	3.55e-05	C2
Gas6	GAS6	2.27e-13	-0.524437	0.333	0.908	4.54e-10	C2
5330417C22Rik	5330417C22RIK	1.61e-12	-0.525898	0.289	0.853	3.22e-09	C2
Arid5b	ARID5B	1.55e-09	-0.526475	0.383	0.928	3.1e-06	C2
Gm13889	GM13889	5.85e-07	-0.540625	0.383	0.871	0.00117072	C2
Dnajb14	DNAJB14	6.55e-10	-0.543467	0.236	0.448	1.31e-06	C2
Rnf19b	RNF19B	4.8e-26	-0.546104	0.233	0.89	9.61e-23	C2
Eif5a	EIF5A	1.83e-08	-0.550313	0.797	0.986	3.66e-05	C2
Dusp5	DUSP5	3.13e-21	-0.560641	0.308	0.926	6.26e-18	C2
Kdr	KDR	6.56e-10	-0.56336	0.914	1	1.31e-06	C2
Irgm1	IRGM1	2.44e-11	-0.568178	0.408	0.977	4.87e-08	C2
Ahnak	AHNAK	1.32e-07	-0.570407	0.303	0.48	0.000263073	C2
Zfp521	ZFP521	1.61e-09	-0.582352	0.386	0.93	3.23e-06	C2
Csrnp1	CSRNP1	1.31e-06	-0.588515	0.131	0.667	0.00262443	C2
Actg1	ACTG1	8.56e-09	-0.593906	0.975	0.995	1.71e-05	C2
Ubc	UBC	4.02e-10	-0.610092	0.956	0.959	8.05e-07	C2
Klf6	KLF6	2.09e-05	-0.612532	0.494	0.953	0.0418682	C2
Ppp1r10	PPP1R10	5.19e-16	-0.617949	0.308	0.396	1.04e-12	C2
Nr4a2	NR4A2	1.06e-23	-0.624456	0.086	0.326	2.13e-20	C2
Lsmem1	LSMEM1	2.42e-41	-0.631634	0.042	0.25	4.84e-38	C2
Tnfrsf12a	TNFRSF12A	7.24e-22	-0.63787	0.081	0.335	1.45e-18	C2
Fth1	FTH1	2.06e-06	-0.64499	0.992	0.995	0.00412285	C2
Tob1	TOB1	1.33e-05	-0.645117	0.217	0.71	0.0265939	C2
Rpl32	RPL32	1.93e-05	-0.676687	0.997	1	0.0385723	C2
Rps7	RPS7	4.85e-10	-0.683009	1	1	9.7e-07	C2
Adamts4	ADAMTS4	1.14e-53	-0.689643	0.064	0.212	2.28e-50	C2
Fxyd5	FXYD5	1.22e-06	-0.690355	0.853	1	0.00244008	C2
Rps27a	RPS27A	4.24e-09	-0.720291	1	1	8.47e-06	C2
Rps2	RPS2	1.47e-12	-0.723518	0.997	1	2.94e-09	C2
Zfp36	ZFP36	8.39e-06	-0.730343	0.706	0.917	0.0167845	C2
Cldn5	CLDN5	7.05e-10	-0.732314	0.992	0.996	1.41e-06	C2
Pim1	PIM1	2.19e-14	-0.796594	0.389	0.933	4.37e-11	C2
Cst3	CST3	3.78e-06	-0.802613	0.872	0.996	0.00756175	C2
Cxcl2	CXCL2	2.77e-31	-0.824389	0.061	0.288	5.53e-28	C2
Cxcl1	CXCL1	2.29e-18	-0.901735	0.094	0.349	4.59e-15	C2
Selenop	SELENOP	5.65e-08	-0.917719	0.994	1	0.000113028	C2
Timp3	TIMP3	7.16e-06	-0.969685	0.925	0.975	0.0143211	C2
Rpsa	RPSA	6.01e-06	-1.06371	0.997	1	0.0120145	C2
Ftl1	FTL1	1.17e-05	-1.07016	0.978	1	0.0233619	C2
Fabp4	FABP4	4.41e-12	0.83335	0.181	0.831	8.83e-09	Art
Ubd	UBD	8.61e-18	0.606768	0.286	1	1.72e-14	Art
Cd274	CD274	3.31e-08	0.537534	0.363	1	6.62e-05	Art
Plscr2	PLSCR2	1.74e-08	0.499913	0.357	0.993	3.49e-05	Art
Mcc	MCC	1.28e-13	0.460859	0.275	0.959	2.56e-10	Art
Xdh	XDH	1.36e-38	0.450017	0.148	0.997	2.71e-35	Art
Mal	MAL	3.58e-44	0.439185	0.126	1	7.17e-41	Art
Emcn	EMCN	4e-13	0.41873	0.269	0.934	8e-10	Art
Ccnd1	CCND1	1.19e-08	0.417588	0.352	0.99	2.37e-05	Art
Thbs1	THBS1	2.46e-39	0.412134	0.115	0.962	4.92e-36	Art
Fcgr2b	FCGR2B	1e-20	0.404003	0.231	0.969	2.01e-17	Art
Ccdc9b	CCDC9B	6e-26	0.398609	0.176	0.948	1.2e-22	Art
Cd300lg	CD300LG	4.36e-15	0.398276	0.231	0.917	8.72e-12	Art
Irgm2	IRGM2	2.17e-08	0.392092	0.357	1	4.34e-05	Art
Cxcl9	CXCL9	9.99e-54	0.379145	0.049	0.959	2e-50	Art
Esm1	ESM1	9.12e-31	0.370512	0.099	0.897	1.82e-27	Art
Gbp7	GBP7	1.82e-06	0.361181	0.731	1	0.00363065	Art
Gbp8	GBP8	4.98e-38	0.355504	0.154	1	9.96e-35	Art
Irf7	IRF7	2.33e-15	0.345757	0.269	0.966	4.66e-12	Art
Nr1d2	NR1D2	7.5e-24	0.338976	0.203	0.966	1.5e-20	Art
Col13a1	COL13A1	6.7e-21	0.326944	0.181	0.914	1.34e-17	Art
Sp140	SP140	9.12e-35	0.31932	0.165	0.993	1.82e-31	Art
AW112010	AW112010	2.55e-09	0.316511	0.374	1	5.09e-06	Art
Stc1	STC1	3.08e-07	0.314938	0.236	0.824	0.000616762	Art
Gm14207	GM14207	6.58e-43	0.304162	0.126	0.993	1.32e-39	Art
Ifit3	IFIT3	8.23e-20	0.295211	0.258	1	1.65e-16	Art
Gm12216	GM12216	4.83e-17	0.29369	0.247	0.959	9.67e-14	Art
Ino80	INO80	1.57e-21	0.283373	0.22	0.966	3.14e-18	Art
Kansl2	KANSL2	1.42e-48	0.282881	0.099	0.99	2.84e-45	Art
Tspan15	TSPAN15	3.93e-15	0.280344	0.137	0.821	7.85e-12	Art
St3gal1	ST3GAL1	2.42e-21	0.26787	0.203	0.941	4.83e-18	Art
F830016B08Rik	F830016B08RIK	2.99e-32	0.263729	0.176	0.99	5.97e-29	Art
Casp3	CASP3	5.07e-29	0.263556	0.044	0.834	1.01e-25	Art
Pank2	PANK2	3.08e-34	0.263001	0.17	0.997	6.16e-31	Art
Zbp1	ZBP1	3.36e-18	0.262794	0.269	1	6.72e-15	Art
Tmem245	TMEM245	5.65e-15	0.261937	0.22	0.903	1.13e-11	Art
Meis2	MEIS2	1.13e-35	0.26193	0.154	0.983	2.27e-32	Art
Filip1	FILIP1	1.74e-27	0.260139	0.209	1	3.48e-24	Art
Rxylt1	RXYLT1	6.49e-13	0.255237	0.154	0.817	1.3e-09	Art
Pdcd2	PDCD2	3.96e-13	0.255034	0.082	0.755	7.93e-10	Art
Arl6ip1	ARL6IP1	7.94e-12	-0.25024	0.319	0.972	1.59e-08	Art
Golga1	GOLGA1	1.77e-22	-0.250856	0.038	0.79	3.55e-19	Art
Rgs2	RGS2	1.04e-17	-0.259247	0.11	0.814	2.07e-14	Art
Ier5l	IER5L	2.89e-06	-0.259373	0.286	0.852	0.00577437	Art
Hmgcs1	HMGCS1	2.56e-09	-0.259426	0.203	0.814	5.12e-06	Art
Clk4	CLK4	7.99e-08	-0.263732	0.176	0.772	0.000159756	Art
Fbxo30	FBXO30	7.92e-11	-0.26605	0.077	0.728	1.58e-07	Art
Man1a	MAN1A	6.65e-11	-0.267878	0.214	0.838	1.33e-07	Art
Atp6v1a	ATP6V1A	1.06e-23	-0.268432	0.132	0.879	2.12e-20	Art
Lcorl	LCORL	9.82e-20	-0.2711	0.099	0.821	1.96e-16	Art
Mapk6	MAPK6	2.33e-16	-0.272405	0.049	0.293	4.67e-13	Art
Krcc1	KRCC1	5.28e-11	-0.272471	0.302	0.938	1.06e-07	Art
Gimap4	GIMAP4	4.32e-06	-0.273023	0.385	0.966	0.00864741	Art
Pim1	PIM1	5.25e-12	-0.273489	0.121	0.772	1.05e-08	Art
Igf1r	IGF1R	2.16e-19	-0.276404	0.231	0.952	4.32e-16	Art
Ccdc88c	CCDC88C	2.97e-20	-0.276768	0.22	0.945	5.93e-17	Art
Afap1l1	AFAP1L1	4.87e-12	-0.277501	0.242	0.883	9.74e-09	Art
Fxr1	FXR1	2.45e-10	-0.27827	0.253	0.872	4.9e-07	Art
Sumo3	SUMO3	1.53e-19	-0.285836	0.247	0.972	3.06e-16	Art
Creg1	CREG1	1.5e-13	-0.286578	0.181	0.845	3.01e-10	Art
Cnrip1	CNRIP1	1.27e-08	-0.287252	0.022	0.666	2.55e-05	Art
Jmjd6	JMJD6	1.02e-15	-0.292439	0.121	0.807	2.04e-12	Art
Acot9	ACOT9	2.34e-15	-0.292574	0.192	0.869	4.67e-12	Art
Ccrl2	CCRL2	3.29e-25	-0.294008	0.121	0.879	6.57e-22	Art
Cd55	CD55	5.59e-14	-0.295818	0.159	0.824	1.12e-10	Art
Prdx6	PRDX6	5.08e-07	-0.297979	0.28	0.862	0.00101604	Art
Hmgn5	HMGN5	7.35e-18	-0.298024	0.099	0.807	1.47e-14	Art
Gda	GDA	5.33e-09	-0.298284	0.33	0.938	1.07e-05	Art
Arhgef3	ARHGEF3	4.89e-15	-0.299555	0.154	0.831	9.78e-12	Art
1810013L24Rik	1810013L24RIK	2.44e-30	-0.300004	0.115	0.907	4.88e-27	Art
C130074G19Rik	C130074G19RIK	3.25e-06	-0.300492	0.357	0.91	0.00650991	Art
St6galnac2	ST6GALNAC2	1.61e-14	-0.302131	0.176	0.848	3.21e-11	Art
Asap2	ASAP2	9.18e-07	-0.302451	0.39	0.983	0.00183651	Art
Pip5k1a	PIP5K1A	5.75e-15	-0.305098	0.082	0.769	1.15e-11	Art
Gm26802	GM26802	2.33e-09	-0.305374	0.011	0.345	4.67e-06	Art
Kctd12b	KCTD12B	3.97e-06	-0.305385	0.396	0.952	0.0079348	Art
Fnip1	FNIP1	6.4e-27	-0.305411	0.093	0.866	1.28e-23	Art
Sf3b6	SF3B6	2.52e-15	-0.306386	0.297	0.99	5.04e-12	Art
Ccn3	CCN3	1.14e-18	-0.308155	0.258	0.959	2.28e-15	Art
Slc39a1	SLC39A1	3.84e-17	-0.309521	0.258	0.955	7.68e-14	Art
Ephx1	EPHX1	2.2e-14	-0.311898	0.236	0.903	4.4e-11	Art
Fgfr1	FGFR1	1.1e-16	-0.315074	0.22	0.91	2.21e-13	Art
Casp4	CASP4	7.54e-09	-0.317368	0.159	0.766	1.51e-05	Art
Tmsb10	TMSB10	3.3e-18	-0.325692	0.17	0.872	6.59e-15	Art
Fdps	FDPS	6.14e-10	-0.326068	0.198	0.814	1.23e-06	Art
Adgre5	ADGRE5	3.2e-09	-0.327444	0.319	0.924	6.4e-06	Art
Dag1	DAG1	6.08e-06	-0.328898	0.291	0.841	0.0121688	Art
Sema7a	SEMA7A	1.2e-07	-0.33166	0.374	0.969	0.000240615	Art
Lama5	LAMA5	1.34e-09	-0.334823	0.269	0.876	2.67e-06	Art
Tsc22d3	TSC22D3	5.37e-07	-0.335483	0.341	0.928	0.00107337	Art
Cgnl1	CGNL1	1.06e-10	-0.336656	0.275	0.897	2.12e-07	Art
Cdk17	CDK17	1.57e-06	-0.33705	0.231	0.797	0.00313918	Art
Sema6d	SEMA6D	4.2e-08	-0.337086	0.209	0.8	8.39e-05	Art
Fmnl2	FMNL2	8.81e-17	-0.337807	0.027	0.741	1.76e-13	Art
Procr	PROCR	6.48e-14	-0.339134	0.099	0.324	1.3e-10	Art
Ndrg1	NDRG1	1.3e-05	-0.340367	0.352	0.89	0.0260028	Art
Anxa1	ANXA1	1.34e-08	-0.344005	0.346	0.945	2.69e-05	Art
Rgs10	RGS10	3.04e-06	-0.345017	0.066	0.666	0.00608895	Art
Megf9	MEGF9	1.74e-07	-0.346033	0.148	0.741	0.000347256	Art
Dll4	DLL4	2.12e-08	-0.346133	0.247	0.834	4.24e-05	Art
Frmd4a	FRMD4A	4.81e-15	-0.346827	0.154	0.831	9.61e-12	Art
Kctd12	KCTD12	6.76e-16	-0.348472	0.28	0.969	1.35e-12	Art
Tmed4	TMED4	2.87e-25	-0.350444	0.143	0.9	5.74e-22	Art
Gsto1	GSTO1	3.03e-12	-0.352187	0.22	0.866	6.06e-09	Art
Phactr2	PHACTR2	7.24e-10	-0.352596	0.346	0.99	1.45e-06	Art
Prune2	PRUNE2	3.08e-20	-0.354759	0.159	0.879	6.17e-17	Art
Msmo1	MSMO1	7.44e-34	-0.356294	0.165	0.979	1.49e-30	Art
Stk17b	STK17B	7.85e-07	-0.357245	0.011	0.638	0.00157031	Art
Pkig	PKIG	1.45e-08	-0.358535	0.352	0.959	2.91e-05	Art
Vwf	VWF	5.42e-41	-0.359483	0.099	0.948	1.08e-37	Art
Cebpd	CEBPD	6.16e-12	-0.365047	0.192	0.828	1.23e-08	Art
Herpud1	HERPUD1	1.74e-08	-0.365637	0.258	0.848	3.48e-05	Art
Clp1	CLP1	2.83e-06	-0.367511	0.016	0.634	0.00566012	Art
Hspe1	HSPE1	2.72e-06	-0.370244	0.286	0.838	0.00544816	Art
Dleu2	DLEU2	5.24e-10	-0.372146	0.17	0.79	1.05e-06	Art
Tmbim1	TMBIM1	1.64e-05	-0.373151	0.363	0.893	0.0328347	Art
Jchain	JCHAIN	3.21e-41	-0.376648	0	0.824	6.41e-38	Art
Uhrf2	UHRF2	4.25e-15	-0.376943	0.22	0.89	8.5e-12	Art
Ciao2b	CIAO2B	1.28e-07	-0.377572	0.22	0.803	0.000255197	Art
Hmgb2	HMGB2	1.3e-17	-0.380757	0.214	0.914	2.6e-14	Art
Ankrd33b	ANKRD33B	2.21e-08	-0.381352	0.313	0.907	4.42e-05	Art
Bach1	BACH1	4.15e-08	-0.385438	0.225	0.807	8.29e-05	Art
Txnrd1	TXNRD1	3.64e-07	-0.388207	0.192	0.772	0.000727903	Art
Pdlim7	PDLIM7	3.67e-14	-0.388986	0.253	0.914	7.34e-11	Art
Bcl2	BCL2	3.52e-15	-0.39089	0.049	0.745	7.05e-12	Art
Sema3a	SEMA3A	7.88e-49	-0.391099	0.11	1	1.58e-45	Art
Snrnp200	SNRNP200	1.26e-13	-0.395808	0.17	0.831	2.53e-10	Art
Hnrnpul2	HNRNPUL2	6.97e-14	-0.395944	0.286	0.948	1.39e-10	Art
Clec1a	CLEC1A	6.14e-15	-0.397832	0.242	0.917	1.23e-11	Art
Tubb4b	TUBB4B	2.53e-07	-0.400729	0.275	0.848	0.000505599	Art
Col5a2	COL5A2	7.32e-07	-0.405399	0.077	0.393	0.00146477	Art
Cic	CIC	2.84e-06	-0.4097	0.143	0.717	0.00567441	Art
Ndufv1	NDUFV1	6.38e-10	-0.414507	0.302	0.928	1.28e-06	Art
Rora	RORA	4.88e-09	-0.42355	0.363	0.972	9.77e-06	Art
Serpinb6b	SERPINB6B	5.63e-08	-0.423628	0.368	0.945	0.000112572	Art
Kif3a	KIF3A	1.61e-12	-0.424629	0.066	0.734	3.23e-09	Art
Dab2	DAB2	5e-07	-0.425225	0.165	0.752	0.00100068	Art
Rrad	RRAD	3.52e-12	-0.430644	0.022	0.321	7.03e-09	Art
H2afv	H2AFV	1.34e-08	-0.437214	0.352	0.955	2.67e-05	Art
Slc12a2	SLC12A2	2.95e-12	-0.437964	0.17	0.814	5.9e-09	Art
Abhd16a	ABHD16A	4.84e-27	-0.440733	0.203	0.979	9.68e-24	Art
Bambi	BAMBI	3.42e-17	-0.455111	0.06	0.769	6.83e-14	Art
Yes1	YES1	4.9e-14	-0.457693	0.198	0.859	9.8e-11	Art
Ldlr	LDLR	1.24e-11	-0.460075	0.181	0.817	2.48e-08	Art
Csrnp1	CSRNP1	4.06e-13	-0.464553	0.115	0.331	8.12e-10	Art
Jpt1	JPT1	1.87e-11	-0.47592	0.176	0.81	3.73e-08	Art
Tiparp	TIPARP	1.68e-23	-0.476763	0.044	0.241	3.35e-20	Art
Sub1	SUB1	2.55e-09	-0.478898	0.357	0.969	5.09e-06	Art
Trpv4	TRPV4	3.16e-09	-0.479007	0.242	0.834	6.33e-06	Art
Plekha6	PLEKHA6	2.36e-13	-0.487485	0.06	0.738	4.72e-10	Art
Pmp22	PMP22	2.91e-08	-0.489775	0.379	0.972	5.82e-05	Art
Mt1	MT1	2.34e-11	-0.492218	0.005	0.324	4.68e-08	Art
Itprid2	ITPRID2	2.47e-06	-0.493444	0.346	0.883	0.0049438	Art
Cxcl1	CXCL1	6.7e-15	-0.500485	0.066	0.303	1.34e-11	Art
Nr4a3	NR4A3	1.7e-15	-0.500657	0.055	0.3	3.39e-12	Art
Pcna	PCNA	1.39e-20	-0.522567	0.17	0.89	2.77e-17	Art
Dnajb1	DNAJB1	4.56e-09	-0.544127	0.214	0.814	9.12e-06	Art
Myo1e	MYO1E	5.12e-09	-0.564691	0.286	0.866	1.02e-05	Art
Ddit4	DDIT4	9.61e-14	-0.570343	0.264	0.921	1.92e-10	Art
Rasgef1a	RASGEF1A	3.3e-11	-0.582213	0.242	0.869	6.59e-08	Art
Trib1	TRIB1	6.58e-30	-0.589601	0.099	0.207	1.32e-26	Art
Erc1	ERC1	5.98e-07	-0.592397	0.286	0.848	0.00119586	Art
Ppp1r10	PPP1R10	3e-08	-0.594436	0.066	0.369	6.01e-05	Art
Bst2	BST2	2.48e-05	-0.60787	0.874	1	0.0496053	Art
Samd12	SAMD12	5.79e-09	-0.608925	0.379	0.986	1.16e-05	Art
Rnd1	RND1	9.1e-13	-0.613916	0.06	0.324	1.82e-09	Art
Rel	REL	4.19e-11	-0.6159	0.055	0.338	8.38e-08	Art
Tnfaip3	TNFAIP3	9.67e-25	-0.630074	0.077	0.234	1.93e-21	Art
Depp1	DEPP1	4.17e-08	-0.636874	0.363	0.91	8.33e-05	Art
Chka	CHKA	2.51e-11	-0.644701	0.049	0.334	5.02e-08	Art
Gem	GEM	3.02e-06	-0.654127	0.055	0.393	0.0060312	Art
Gask1b	GASK1B	1.96e-05	-0.660915	0.319	0.845	0.0391318	Art
Bgn	BGN	1.45e-30	-0.66878	0.11	0.9	2.91e-27	Art
Egr3	EGR3	4.51e-11	-0.746329	0.038	0.334	9.02e-08	Art
Ube2d2a	UBE2D2A	6.95e-06	-0.775404	0.401	0.934	0.0139085	Art
Nfkbiz	NFKBIZ	5.91e-07	-0.833747	0.137	0.393	0.0011823	Art
Ccl21a	CCL21A	2.26e-09	-0.863955	0	0.659	4.52e-06	Art
Aqp1	AQP1	1.08e-07	-0.864795	0.192	0.776	0.000215792	Art
Noct	NOCT	1.46e-21	-0.875216	0.011	0.248	2.93e-18	Art
Hbegf	HBEGF	5.33e-18	-0.894604	0.099	0.279	1.07e-14	Art
Cavin2	CAVIN2	5e-06	-0.921193	0.462	1	0.0100018	Art
Thbd	THBD	8.03e-06	-0.951311	0.346	0.859	0.0160579	Art
Igkc	IGKC	1.02e-36	-0.995733	0.159	0.997	2.05e-33	Art
Cxcl2	CXCL2	5.6e-23	-1.01867	0.033	0.241	1.12e-19	Art
Ighm	IGHM	1.29e-28	-1.25709	0.027	0.817	2.59e-25	Art
H2-Eb1	H2-EB1	2.2e-05	2.25084	0.891	1	0.0439455	Imm1
H2-Aa	H2-AA	2.13e-05	2.06016	0.899	1	0.0425655	Imm1
Ccn1	CCN1	1.01e-06	0.921939	0.153	0.917	0.00202556	Imm1
Pltp	PLTP	9.63e-06	0.909868	0.171	0.917	0.0192688	Imm1
Map1b	MAP1B	5.19e-06	0.838238	0.212	1	0.0103881	Imm1
Ifit2	IFIT2	2.23e-05	0.759177	0.179	0.917	0.0446202	Imm1
Fjx1	FJX1	1.87e-08	0.728791	0.085	0.833	3.73e-05	Imm1
Depp1	DEPP1	2.94e-06	0.711958	0.21	1	0.00588828	Imm1
Palmd	PALMD	1.52e-05	0.686619	0.223	1	0.0304619	Imm1
Mal	MAL	2.95e-11	0.666097	0.137	1	5.91e-08	Imm1
Dcbld1	DCBLD1	8.97e-09	0.625535	0.166	1	1.79e-05	Imm1
Cyth3	CYTH3	1.17e-06	0.613795	0.199	1	0.00233427	Imm1
Irx3	IRX3	5.73e-09	0.607247	0.163	1	1.15e-05	Imm1
H2-DMb2	H2-DMB2	1.28e-05	0.597741	0.174	0.917	0.0256858	Imm1
Pmp22	PMP22	1.04e-07	0.588147	0.181	1	0.000207773	Imm1
Xrn1	XRN1	1.96e-05	0.585734	0.225	1	0.0392745	Imm1
Frmd4a	FRMD4A	2.17e-06	0.579204	0.205	1	0.00433236	Imm1
Rasd1	RASD1	3.4e-09	0.573475	0.119	0.917	6.8e-06	Imm1
Cgnl1	CGNL1	1.52e-05	0.569574	0.223	1	0.030462	Imm1
Csgalnact1	CSGALNACT1	9.63e-06	0.569121	0.171	0.917	0.0192688	Imm1
Cdk17	CDK17	6.1e-07	0.561674	0.194	1	0.00121989	Imm1
Cmpk2	CMPK2	9.62e-06	0.560877	0.122	0.833	0.0192476	Imm1
Gm20559	GM20559	6.86e-06	0.553804	0.215	1	0.0137205	Imm1
Tns2	TNS2	2.92e-06	0.524401	0.207	1	0.00583856	Imm1
Itprid2	ITPRID2	7.17e-06	0.522351	0.168	0.917	0.0143407	Imm1
Rbfox2	RBFOX2	5.29e-06	0.513249	0.166	0.917	0.0105855	Imm1
Ppp3cb	PPP3CB	1.28e-05	0.511885	0.174	0.917	0.0256858	Imm1
Cop1	COP1	3.32e-07	0.511849	0.145	0.917	0.000664431	Imm1
Bmi1	BMI1	3.62e-09	0.503888	0.161	1	7.23e-06	Imm1
Plod1	PLOD1	2.17e-07	0.50082	0.187	1	0.000433232	Imm1
Dnttip2	DNTTIP2	6.86e-06	0.497455	0.215	1	0.0137205	Imm1
Prdx6	PRDX6	1.6e-06	0.488057	0.202	1	0.00319183	Imm1
mt-Nd6	MT-ND6	5.29e-06	0.487276	0.166	0.917	0.0105855	Imm1
Ifit1	IFIT1	3.87e-06	0.482852	0.163	0.917	0.00774692	Imm1
Hist1h1e	HIST1H1E	8.97e-09	0.47761	0.166	1	1.79e-05	Imm1
Lbp	LBP	6.16e-10	0.475677	0.111	0.917	1.23e-06	Imm1
Cdc42ep4	CDC42EP4	1.7e-10	0.474361	0.145	1	3.39e-07	Imm1
Nr2f6	NR2F6	1.04e-07	0.474202	0.181	1	0.000207773	Imm1
Tgfb2	TGFB2	1.49e-05	0.462654	0.075	0.75	0.0297906	Imm1
Cfap20	CFAP20	1.59e-11	0.454751	0.135	1	3.18e-08	Imm1
Ppp6r1	PPP6R1	4.05e-08	0.452164	0.132	0.917	8.11e-05	Imm1
Dapk2	DAPK2	1.01e-06	0.451819	0.153	0.917	0.00202556	Imm1
Strn4	STRN4	1.17e-05	0.444805	0.22	1	0.023491	Imm1
Vdac1	VDAC1	2.23e-05	0.442221	0.179	0.917	0.0446201	Imm1
Gabpb2	GABPB2	1.7e-10	0.439141	0.145	1	3.39e-07	Imm1
Pafah1b2	PAFAH1B2	1.52e-05	0.435597	0.223	1	0.030462	Imm1
Snx10	SNX10	5.19e-06	0.435495	0.212	1	0.0103881	Imm1
Noct	NOCT	4.78e-06	0.43328	0.117	0.833	0.00955864	Imm1
Cd82	CD82	3.09e-07	0.429731	0.189	1	0.000617069	Imm1
Vcl	VCL	3.09e-07	0.42333	0.189	1	0.000617069	Imm1
Gnl3	GNL3	1.58e-08	0.422133	0.127	0.917	3.16e-05	Imm1
Mrpl32	MRPL32	2.12e-08	0.421423	0.171	1	4.24e-05	Imm1
Dcaf13	DCAF13	6.82e-06	0.421277	0.119	0.833	0.0136488	Imm1
Insig1	INSIG1	1.85e-05	0.419185	0.127	0.833	0.0369611	Imm1
Cd24a	CD24A	6.8e-10	0.418069	0.073	0.833	1.36e-06	Imm1
Ubp1	UBP1	9.64e-11	0.410776	0.142	1	1.93e-07	Imm1
Rora	RORA	9.63e-06	0.407816	0.171	0.917	0.0192688	Imm1
Scoc	SCOC	8.97e-09	0.407281	0.166	1	1.79e-05	Imm1
Slc35a3	SLC35A3	1.07e-11	0.404027	0.096	0.917	2.13e-08	Imm1
Lap3	LAP3	8.37e-12	0.400067	0.132	1	1.67e-08	Imm1
Tmpo	TMPO	5.19e-06	0.398516	0.212	1	0.0103881	Imm1
Tmod2	TMOD2	5.84e-14	0.396388	0.08	0.917	1.17e-10	Imm1
Crlf3	CRLF3	6.25e-06	0.389397	0.057	0.333	0.0125011	Imm1
Mlec	MLEC	5.45e-09	0.386346	0.08	0.833	1.09e-05	Imm1
Rcsd1	RCSD1	1.04e-07	0.385659	0.181	1	0.000207773	Imm1
Esf1	ESF1	1.52e-05	0.38206	0.223	1	0.030462	Imm1
Lsm14a	LSM14A	2.17e-07	0.379976	0.187	1	0.000433232	Imm1
Erc1	ERC1	2.24e-07	0.378926	0.142	0.917	0.000447767	Imm1
Cdkn1c	CDKN1C	8.97e-09	0.377633	0.166	1	1.79e-05	Imm1
Rbpj	RBPJ	1e-06	0.374182	0.106	0.833	0.00200167	Imm1
Fcgr2b	FCGR2B	3.09e-07	0.373348	0.189	1	0.00061707	Imm1
Mbd5	MBD5	1.51e-06	0.369331	0.109	0.833	0.00302577	Imm1
Dclk1	DCLK1	6.26e-06	0.368278	0.07	0.75	0.0125281	Imm1
Pcna	PCNA	2.24e-07	0.365085	0.142	0.917	0.000447767	Imm1
Pank2	PANK2	6.16e-10	0.364815	0.111	0.917	1.23e-06	Imm1
Unc50	UNC50	1.7e-05	0.363208	0.176	0.917	0.0339791	Imm1
Slc31a2	SLC31A2	3.91e-06	0.361975	0.21	1	0.00781409	Imm1
Ino80	INO80	2.18e-12	0.360476	0.091	0.917	4.36e-09	Imm1
Rxylt1	RXYLT1	1.34e-05	0.359402	0.124	0.833	0.0268232	Imm1
Fry	FRY	3.62e-09	0.358845	0.161	1	7.23e-06	Imm1
Hist3h2a	HIST3H2A	5.18e-13	0.357228	0.122	1	1.04e-09	Imm1
Tmx4	TMX4	3.32e-08	0.356789	0.088	0.833	6.63e-05	Imm1
Abhd16a	ABHD16A	2.17e-07	0.356729	0.187	1	0.000433232	Imm1
Gramd1a	GRAMD1A	4.87e-07	0.352415	0.148	0.917	0.000974294	Imm1
Irf2bp1	IRF2BP1	1.87e-08	0.34999	0.085	0.833	3.73e-05	Imm1
Tox2	TOX2	9.73e-08	0.349916	0.093	0.833	0.000194654	Imm1
Mcc	MCC	9.65e-09	0.349685	0.124	0.917	1.93e-05	Imm1
Zfp366	ZFP366	1.51e-06	0.349011	0.109	0.833	0.00302577	Imm1
Eml1	EML1	9.77e-06	0.345714	0.073	0.75	0.0195321	Imm1
Akt3	AKT3	4.59e-11	0.343495	0.101	0.917	9.18e-08	Imm1
Knop1	KNOP1	2.17e-06	0.340785	0.205	1	0.00433237	Imm1
Ubr1	UBR1	8.97e-09	0.338676	0.166	1	1.79e-05	Imm1
Bambi	BAMBI	1.04e-07	0.338599	0.184	1	0.00020769	Imm1
Csf1	CSF1	4.79e-08	0.338526	0.176	1	9.59e-05	Imm1
S100a1	S100A1	8.37e-12	0.335318	0.132	1	1.67e-08	Imm1
Ash2l	ASH2L	1.08e-12	0.334426	0.124	1	2.15e-09	Imm1
Arhgef3	ARHGEF3	2.81e-06	0.33287	0.161	0.917	0.00561931	Imm1
Stam2	STAM2	6.51e-07	0.330771	0.104	0.833	0.00130277	Imm1
Enpp6	ENPP6	2.39e-15	0.329553	0.073	0.917	4.78e-12	Imm1
Gjc1	GJC1	2.62e-07	0.326567	0.098	0.833	0.0005235	Imm1
Flna	FLNA	3.32e-07	0.325954	0.145	0.917	0.000664435	Imm1
Saysd1	SAYSD1	1.77e-10	0.323391	0.106	0.917	3.54e-07	Imm1
Malt1	MALT1	6.16e-10	0.323083	0.111	0.917	1.23e-06	Imm1
Vbp1	VBP1	5e-10	0.322163	0.15	1	9.99e-07	Imm1
Pdcd4	PDCD4	2.08e-08	0.320759	0.171	1	4.15e-05	Imm1
Mical3	MICAL3	2.18e-12	0.319526	0.127	1	4.36e-09	Imm1
Cyld	CYLD	8.97e-09	0.317944	0.166	1	1.79e-05	Imm1
Csnk2b	CSNK2B	5.73e-09	0.317523	0.163	1	1.15e-05	Imm1
Pigt	PIGT	5.29e-06	0.317271	0.166	0.917	0.0105855	Imm1
Fbxl17	FBXL17	4.17e-07	0.317108	0.101	0.833	0.000833413	Imm1
Grb10	GRB10	4.05e-08	0.316555	0.132	0.917	8.11e-05	Imm1
Mxra8	MXRA8	2.17e-06	0.316502	0.205	1	0.00433237	Imm1
Abcc4	ABCC4	9.77e-06	0.315843	0.073	0.75	0.0195321	Imm1
Ckap4	CKAP4	2.55e-08	0.315725	0.13	0.917	5.11e-05	Imm1
Sh2d3c	SH2D3C	1.17e-06	0.314916	0.199	1	0.00233426	Imm1
Heca	HECA	1.58e-08	0.313431	0.127	0.917	3.16e-05	Imm1
Wdr43	WDR43	3.34e-10	0.310056	0.109	0.917	6.68e-07	Imm1
Lrrc8b	LRRC8B	1.88e-16	0.309889	0.098	1	3.77e-13	Imm1
Ube2j2	UBE2J2	1.01e-06	0.309726	0.153	0.917	0.00202556	Imm1
Dipk1a	DIPK1A	2.12e-08	0.308658	0.171	1	4.24e-05	Imm1
Braf	BRAF	2.94e-10	0.308321	0.148	1	5.87e-07	Imm1
Sele	SELE	5e-10	0.306411	0.15	1	9.99e-07	Imm1
St6galnac3	ST6GALNAC3	5.78e-09	0.305804	0.122	0.917	1.16e-05	Imm1
Tars	TARS	6.26e-06	0.304791	0.07	0.75	0.0125281	Imm1
Cog4	COG4	5.22e-16	0.304497	0.101	1	1.04e-12	Imm1
Wdfy1	WDFY1	8.37e-12	0.303869	0.132	1	1.67e-08	Imm1
Man2b1	MAN2B1	3.62e-09	0.30384	0.161	1	7.23e-06	Imm1
Tgfbrap1	TGFBRAP1	2.62e-07	0.303729	0.098	0.833	0.0005235	Imm1
Irf9	IRF9	9e-06	0.302868	0.218	1	0.018008	Imm1
Chst7	CHST7	1.07e-11	0.302662	0.096	0.917	2.13e-08	Imm1
Deptor	DEPTOR	2.12e-08	0.302119	0.171	1	4.24e-05	Imm1
Rb1	RB1	2.24e-11	0.302045	0.098	0.917	4.49e-08	Imm1
Angptl4	ANGPTL4	2.09e-24	0.301897	0.065	1	4.18e-21	Imm1
Serpine2	SERPINE2	1.2e-12	0.301298	0.054	0.833	2.4e-09	Imm1
B3gnt3	B3GNT3	9.79e-08	0.30103	0.137	0.917	0.000195808	Imm1
Baz1a	BAZ1A	1e-06	0.300907	0.106	0.833	0.00200167	Imm1
Alyref	ALYREF	8.86e-06	0.300087	0.218	1	0.0177259	Imm1
Pbx3	PBX3	3.34e-10	0.298844	0.109	0.917	6.68e-07	Imm1
Nrep	NREP	9.36e-13	0.298177	0.088	0.917	1.87e-09	Imm1
Hypk	HYPK	9.47e-06	0.297165	0.171	0.917	0.0189433	Imm1
Sema6d	SEMA6D	6.86e-06	0.296547	0.215	1	0.0137205	Imm1
Gm35533	GM35533	2.4e-06	0.295823	0.065	0.75	0.00479171	Imm1
Itih5	ITIH5	6.8e-18	0.29539	0.091	1	1.36e-14	Imm1
Commd8	COMMD8	8.97e-09	0.293373	0.166	1	1.79e-05	Imm1
Nfu1	NFU1	1.49e-07	0.289248	0.14	0.917	0.00029803	Imm1
Ctss	CTSS	6.82e-06	0.287571	0.119	0.833	0.0136487	Imm1
Cnn2	CNN2	6.51e-07	0.285136	0.104	0.833	0.00130277	Imm1
St6galnac4	ST6GALNAC4	7.17e-06	0.28418	0.168	0.917	0.0143407	Imm1
Mtfr1l	MTFR1L	2.18e-12	0.283541	0.127	1	4.36e-09	Imm1
Ch25h	CH25H	4.29e-17	0.282896	0.096	1	8.58e-14	Imm1
Mrpl3	MRPL3	3.57e-15	0.282688	0.106	1	7.15e-12	Imm1
Fbxw5	FBXW5	1.88e-16	0.282008	0.098	1	3.77e-13	Imm1
Ecm1	ECM1	1.87e-08	0.28088	0.085	0.833	3.73e-05	Imm1
Erlin2	ERLIN2	1.87e-08	0.280016	0.085	0.833	3.73e-05	Imm1
Usp24	USP24	5.84e-14	0.278312	0.08	0.917	1.17e-10	Imm1
Ube2q2	UBE2Q2	1.77e-10	0.277513	0.106	0.917	3.54e-07	Imm1
Tada3	TADA3	4.57e-07	0.27738	0.057	0.75	0.000914881	Imm1
Gfpt1	GFPT1	8.85e-15	0.277195	0.109	1	1.77e-11	Imm1
Fgfr3	FGFR3	1.49e-05	0.276682	0.075	0.75	0.0297906	Imm1
Cspp1	CSPP1	4.32e-12	0.276338	0.13	1	8.64e-09	Imm1
Dnmt1	DNMT1	6.8e-10	0.273414	0.073	0.833	1.36e-06	Imm1
Star	STAR	1.49e-05	0.272978	0.075	0.75	0.0297905	Imm1
Zfp318	ZFP318	8.85e-15	0.272799	0.109	1	1.77e-11	Imm1
Cep120	CEP120	4.93e-14	0.272612	0.114	1	9.85e-11	Imm1
Hcls1	HCLS1	7.39e-16	0.271841	0.07	0.917	1.48e-12	Imm1
Sncg	SNCG	1.39e-05	0.271065	0.176	0.917	0.0278729	Imm1
Prnd	PRND	2.99e-08	0.267227	0.047	0.75	5.99e-05	Imm1
Mfsd6	MFSD6	1.49e-05	0.266916	0.075	0.75	0.0297906	Imm1
Micu3	MICU3	6.8e-10	0.265164	0.073	0.833	1.36e-06	Imm1
Mecom	MECOM	9.13e-11	0.264859	0.104	0.917	1.83e-07	Imm1
Psmd14	PSMD14	3.4e-09	0.264286	0.119	0.917	6.8e-06	Imm1
Fam241a	FAM241A	4.93e-14	0.264267	0.114	1	9.85e-11	Imm1
Mier3	MIER3	3.16e-10	0.263878	0.07	0.833	6.33e-07	Imm1
Dele1	DELE1	3.34e-10	0.2637	0.109	0.917	6.68e-07	Imm1
Zfp260	ZFP260	4.17e-07	0.263324	0.101	0.833	0.000833413	Imm1
Coq2	COQ2	9.13e-11	0.262081	0.104	0.917	1.83e-07	Imm1
Qrich1	QRICH1	3.32e-08	0.261345	0.088	0.833	6.63e-05	Imm1
Ddx10	DDX10	3.87e-13	0.261173	0.085	0.917	7.74e-10	Imm1
Cdk14	CDK14	5.79e-09	0.260803	0.062	0.75	1.16e-05	Imm1
Impa1	IMPA1	4.9e-12	0.260232	0.093	0.917	9.8e-09	Imm1
Ppm1m	PPM1M	3.92e-06	0.259993	0.067	0.75	0.00784769	Imm1
Arl2bp	ARL2BP	8.37e-12	0.259396	0.132	1	1.67e-08	Imm1
Mepce	MEPCE	2.23e-05	0.258172	0.078	0.75	0.0445195	Imm1
Uxs1	UXS1	2.81e-09	0.25817	0.078	0.833	5.63e-06	Imm1
Psmf1	PSMF1	3.87e-13	0.25793	0.085	0.917	7.74e-10	Imm1
Rbmx	RBMX	1.87e-08	0.257746	0.085	0.833	3.73e-05	Imm1
Ccdc34	CCDC34	2.12e-14	0.257539	0.111	1	4.24e-11	Imm1
Prr5l	PRR5L	5.82e-17	0.256202	0.065	0.917	1.16e-13	Imm1
Golga2	GOLGA2	2.23e-05	0.25606	0.078	0.75	0.0445195	Imm1
Emilin1	EMILIN1	1.39e-08	0.255965	0.168	1	2.77e-05	Imm1
Tmem106b	TMEM106B	2.81e-06	0.254241	0.161	0.917	0.00561931	Imm1
C1galt1	C1GALT1	4.59e-11	0.253872	0.101	0.917	9.18e-08	Imm1
Rev3l	REV3L	3.4e-09	0.252771	0.119	0.917	6.8e-06	Imm1
Cmc2	CMC2	1.49e-05	0.252726	0.075	0.75	0.0297906	Imm1
Sp140	SP140	1.38e-09	0.252108	0.155	1	2.77e-06	Imm1
Tet2	TET2	2.95e-11	0.25142	0.137	1	5.91e-08	Imm1
Adamts4	ADAMTS4	2.27e-09	0.250926	0.039	0.75	4.55e-06	Imm1
Tspan5	TSPAN5	2.46e-11	0.250008	0.062	0.833	4.92e-08	Imm1
Lat2	LAT2	7.1e-09	-0.250118	0.008	0.667	1.42e-05	Imm1
Prss34	PRSS34	1.2e-64	-0.277623	0.01	1	2.41e-61	Imm1
Tmem245	TMEM245	1.1e-05	-0.348657	0.233	1	0.022092	Imm1
Ftl1-ps1	FTL1-PS1	4e-07	-0.364464	0.028	0.333	0.000799368	Imm1
Phf10	PHF10	7.18e-08	-0.382471	0.096	0.833	0.000143647	Imm1
Rgs4	RGS4	4.06e-06	-0.395878	0.223	1	0.00811574	Imm1
Sec11c	SEC11C	7.07e-08	-0.400271	0.142	0.917	0.000141348	Imm1
Gja1	GJA1	1.52e-06	-0.450016	0.215	1	0.00304615	Imm1
Zc3h12a	ZC3H12A	1.81e-05	-0.456244	0.065	0.333	0.0362452	Imm1
Bin2	BIN2	3.15e-40	-0.509163	0	0.167	6.31e-37	Imm1
Mpeg1	MPEG1	2.2e-18	-0.523935	0.008	0.75	4.41e-15	Imm1
Yju2	YJU2	3.56e-12	-0.533302	0.096	0.917	7.12e-09	Imm1
Dbp	DBP	1.5e-07	-0.535179	0.194	1	0.000300373	Imm1
Cerk	CERK	1.78e-09	-0.560154	0.122	0.917	3.56e-06	Imm1
Aebp1	AEBP1	1.29e-06	-0.569044	0.212	1	0.00258578	Imm1
Ccl21a	CCL21A	3.83e-06	-0.594916	0.023	0.667	0.00765403	Imm1
Hpgd	HPGD	5.03e-07	-0.596915	0.028	0.333	0.00100686	Imm1
Maged1	MAGED1	4.1e-11	-0.597479	0.145	1	8.21e-08	Imm1
Gm17167	GM17167	5.75e-18	-0.624978	0.034	0.833	1.15e-14	Imm1
Cd300c2	CD300C2	3.22e-11	-0.640915	0	0.333	6.43e-08	Imm1
Map4k2	MAP4K2	1.24e-18	-0.672281	0.06	0.917	2.49e-15	Imm1
Snrnp200	SNRNP200	4.56e-07	-0.692071	0.155	0.917	0.000912904	Imm1
Sema4b	SEMA4B	2.35e-05	-0.71562	0.083	0.75	0.0469228	Imm1
Abi3bp	ABI3BP	2.09e-07	-0.716359	0.197	1	0.000418683	Imm1
Lyve1	LYVE1	5.3e-14	-0.720816	0.083	0.917	1.06e-10	Imm1
Atad2	ATAD2	5.64e-11	-0.721203	0.106	0.917	1.13e-07	Imm1
C1qtnf7	C1QTNF7	1.46e-06	-0.743729	0.021	0.667	0.00292744	Imm1
Dnajb4	DNAJB4	1.96e-10	-0.748605	0.111	0.917	3.92e-07	Imm1
Dusp5	DUSP5	8.58e-21	-0.752895	0.026	0.833	1.72e-17	Imm1
Cdc42ep3	CDC42EP3	1e-10	-0.754883	0.109	0.917	2.01e-07	Imm1
Emb	EMB	1.8e-20	-0.759441	0.005	0.25	3.61e-17	Imm1
Fnip1	FNIP1	6.92e-08	-0.822048	0.142	0.917	0.000138306	Imm1
Smtn	SMTN	1.05e-12	-0.834909	0.13	1	2.1e-09	Imm1
Afap1l1	AFAP1L1	8.4e-06	-0.834981	0.231	1	0.0168063	Imm1
Polr2k	POLR2K	1.05e-09	-0.84368	0.119	0.917	2.1e-06	Imm1
Gpr4	GPR4	1.43e-11	-0.846441	0.101	0.917	2.86e-08	Imm1
Dbndd2	DBNDD2	9.5e-10	-0.890014	0.124	0.917	1.9e-06	Imm1
Ipo7	IPO7	7.33e-23	-0.897135	0.073	1	1.47e-19	Imm1
Anxa1	ANXA1	1.05e-12	-0.9124	0.13	1	2.1e-09	Imm1
Gmfg	GMFG	1.78e-09	-0.916263	0.122	0.917	3.56e-06	Imm1
Ivns1abp	IVNS1ABP	9.3e-06	-0.936563	0.181	0.917	0.0185984	Imm1
Kank2	KANK2	1.44e-19	-0.94475	0.085	1	2.89e-16	Imm1
Zfp521	ZFP521	2.42e-11	-0.956311	0.145	1	4.84e-08	Imm1
Nckap1l	NCKAP1L	5.96e-10	-0.960457	0.005	0.333	1.19e-06	Imm1
Nlrp3	NLRP3	3.22e-11	-1.00701	0	0.333	6.43e-08	Imm1
Ostc	OSTC	9.97e-06	-1.01253	0.238	1	0.0199438	Imm1
Btg3	BTG3	1.36e-09	-1.01576	0.163	1	2.73e-06	Imm1
Coro1a	CORO1A	1.66e-09	-1.04418	0.008	0.333	3.32e-06	Imm1
Pcolce	PCOLCE	4.4e-08	-1.05446	0.14	0.917	8.8e-05	Imm1
Egr3	EGR3	1.06e-08	-1.05784	0.013	0.333	2.13e-05	Imm1
Tbx3	TBX3	2.33e-08	-1.05954	0.091	0.833	4.66e-05	Imm1
Zfp800	ZFP800	5.24e-07	-1.09758	0.166	0.917	0.00104848	Imm1
Ankrd2	ANKRD2	2.97e-13	-1.10432	0.088	0.917	5.95e-10	Imm1
Arl15	ARL15	6.89e-13	-1.11498	0.091	0.917	1.38e-09	Imm1
Als2cl	ALS2CL	3.93e-08	-1.12166	0.093	0.833	7.87e-05	Imm1
Gns	GNS	1.03e-07	-1.12547	0.145	0.917	0.00020549	Imm1
Cd55	CD55	3.63e-06	-1.13324	0.236	1	0.00725326	Imm1
Plxnb1	PLXNB1	9.36e-13	-1.15587	0.023	0.75	1.87e-09	Imm1
Cd44	CD44	1.87e-14	-1.17009	0.018	0.75	3.74e-11	Imm1
Col6a4	COL6A4	3.63e-08	-1.17542	0.049	0.75	7.25e-05	Imm1
Hmox1	HMOX1	2.22e-07	-1.18494	0.06	0.75	0.00044492	Imm1
Hmbs	HMBS	2.61e-13	-1.18924	0.054	0.833	5.22e-10	Imm1
Lpcat2	LPCAT2	1.47e-10	-1.19179	0.003	0.333	2.93e-07	Imm1
Ifi30	IFI30	4.88e-09	-1.20312	0.01	0.333	9.75e-06	Imm1
Axl	AXL	2.07e-07	-1.20469	0.023	0.333	0.000414335	Imm1
Dennd4a	DENND4A	1.32e-09	-1.21893	0.039	0.75	2.65e-06	Imm1
Tuba1c	TUBA1C	2.51e-10	-1.22024	0.003	0.667	5.03e-07	Imm1
Gm14226	GM14226	7.24e-12	-1.23034	0.098	0.917	1.45e-08	Imm1
Ighm	IGHM	4.28e-12	-1.23262	0.06	0.833	8.56e-09	Imm1
Il10ra	IL10RA	2.91e-31	-1.23341	0.003	0.167	5.83e-28	Imm1
Ahcyl1	AHCYL1	2.27e-11	-1.24279	0.142	1	4.54e-08	Imm1
Tbc1d1	TBC1D1	5.27e-18	-1.24421	0.093	1	1.05e-14	Imm1
Mcm6	MCM6	1.42e-39	-1.25997	0.034	1	2.85e-36	Imm1
Mrc1	MRC1	7.54e-07	-1.26568	0.168	0.917	0.00150849	Imm1
Oit3	OIT3	3.83e-08	-1.29394	0.052	0.75	7.66e-05	Imm1
Tmbim1	TMBIM1	3.66e-08	-1.30429	0.184	1	7.32e-05	Imm1
Dnase1l3	DNASE1L3	1.41e-07	-1.30482	0.231	1	0.000281016	Imm1
Tnfaip8	TNFAIP8	2.43e-25	-1.32051	0.039	0.917	4.86e-22	Imm1
Tubb6	TUBB6	1.21e-05	-1.32737	0.028	0.667	0.0241749	Imm1
Las1l	LAS1L	3.57e-24	-1.33026	0.067	1	7.13e-21	Imm1
Tgif1	TGIF1	4.87e-09	-1.33847	0.127	0.917	9.74e-06	Imm1
Lcn2	LCN2	7.05e-14	-1.35612	0.023	0.667	1.41e-10	Imm1
Dag1	DAG1	4.26e-07	-1.35682	0.215	1	0.000851672	Imm1
Pard6g	PARD6G	8.73e-16	-1.36414	0.041	0.833	1.75e-12	Imm1
Stmn1	STMN1	5.28e-08	-1.37214	0.187	1	0.000105578	Imm1
Ikzf2	IKZF2	9.96e-30	-1.39239	0.052	1	1.99e-26	Imm1
Pld3	PLD3	1.35e-08	-1.39805	0.088	0.833	2.69e-05	Imm1
Plek	PLEK	1.11e-31	-1.4021	0.008	0.833	2.21e-28	Imm1
Mall	MALL	1.66e-09	-1.44416	0.008	0.333	3.32e-06	Imm1
Lcp1	LCP1	2.83e-08	-1.49486	0.194	1	5.65e-05	Imm1
Basp1	BASP1	3.24e-16	-1.51089	0.013	0.75	6.48e-13	Imm1
Mmrn1	MMRN1	5.34e-20	-1.51452	0.054	0.917	1.07e-16	Imm1
Ap3s1	AP3S1	6.95e-12	-1.51874	0.137	1	1.39e-08	Imm1
Nr4a1	NR4A1	2.42e-06	-1.56763	0.132	0.833	0.00484823	Imm1
Msmo1	MSMO1	2.84e-10	-1.60298	0.073	0.833	5.67e-07	Imm1
Ccdc124	CCDC124	9.01e-12	-1.61266	0.109	0.917	1.8e-08	Imm1
Krcc1	KRCC1	3.09e-07	-1.62635	0.212	1	0.000617422	Imm1
Dhx40	DHX40	5.58e-07	-1.63979	0.067	0.75	0.0011161	Imm1
Pip5k1a	PIP5K1A	5.77e-09	-1.66476	0.135	0.917	1.15e-05	Imm1
Csf1r	CSF1R	3.22e-11	-1.72269	0	0.333	6.43e-08	Imm1
Rgs10	RGS10	6.79e-09	-1.75094	0.008	0.667	1.36e-05	Imm1
Rgs1	RGS1	1.55e-10	-1.81159	0.003	0.333	3.1e-07	Imm1
Adgrg3	ADGRG3	2.84e-11	-1.84683	0.104	0.917	5.67e-08	Imm1
Rac2	RAC2	2.06e-18	-1.85872	0.008	0.75	4.12e-15	Imm1
Lmcd1	LMCD1	9.01e-07	-1.88394	0.111	0.833	0.0018028	Imm1
Clec4g	CLEC4G	3.78e-07	-1.94828	0.018	0.667	0.000755757	Imm1
Ssbp2	SSBP2	1.03e-26	-2.01806	0.06	1	2.06e-23	Imm1
Actn1	ACTN1	1.62e-08	-2.15182	0.189	1	3.25e-05	Imm1
Nts	NTS	1.54e-42	-2.41396	0.013	0.917	3.08e-39	Imm1
Tpm2	TPM2	1.99e-08	0.850724	0.138	0.855	3.98e-05	Imm2
Gadd45g	GADD45G	9.98e-06	0.821821	0.23	0.899	0.0199549	Imm2
Hmox1	HMOX1	1.12e-07	0.608245	0.034	0.754	0.000224171	Imm2
Mt1	MT1	3.48e-08	0.548096	0.241	0.986	6.96e-05	Imm2
Cdc42ep5	CDC42EP5	5.11e-13	0.49499	0.172	0.986	1.02e-09	Imm2
Alox12	ALOX12	3.93e-15	0.485907	0.138	0.971	7.87e-12	Imm2
Isg15	ISG15	1.17e-05	0.481596	0.264	0.928	0.0234795	Imm2
Hist3h2a	HIST3H2A	9.79e-07	0.47654	0.218	0.913	0.00195831	Imm2
Emcn	EMCN	1.47e-24	0.476503	0.046	0.986	2.94e-21	Imm2
Aldh1a1	ALDH1A1	1.19e-06	0.445949	0.092	0.783	0.00237064	Imm2
H2-Aa	H2-AA	1.02e-09	0.417265	0.23	0.971	2.04e-06	Imm2
Lrg1	LRG1	1.75e-05	0.387345	0.23	0.87	0.0349468	Imm2
Cdc34	CDC34	1.94e-10	0.363069	0.184	0.957	3.87e-07	Imm2
H2-Eb1	H2-EB1	3.9e-11	0.3534	0.23	0.986	7.8e-08	Imm2
Ctsh	CTSH	1.35e-09	0.352425	0.195	0.957	2.71e-06	Imm2
Trim24	TRIM24	1.49e-13	0.339245	0.172	1	2.99e-10	Imm2
Tesc	TESC	3.01e-06	0.332608	0.138	0.812	0.00601431	Imm2
Cyb5r4	CYB5R4	5.13e-07	0.321802	0.207	0.913	0.00102569	Imm2
Ceacam1	CEACAM1	6.72e-22	0.321139	0.057	0.971	1.34e-18	Imm2
Synm	SYNM	1.07e-07	0.319724	0.115	0.826	0.000213785	Imm2
Ddx27	DDX27	5.37e-07	0.300842	0.253	0.971	0.00107443	Imm2
Serpina3g	SERPINA3G	1.07e-09	0.299566	0.195	0.957	2.15e-06	Imm2
Cald1	CALD1	6.26e-07	0.294953	0.184	0.87	0.00125292	Imm2
Pgm2l1	PGM2L1	1.75e-11	0.292569	0.046	0.826	3.51e-08	Imm2
Tacc3	TACC3	3.21e-08	0.291921	0.195	0.928	6.42e-05	Imm2
Pnkp	PNKP	1.7e-05	0.290053	0.264	0.942	0.034005	Imm2
Lyl1	LYL1	2.87e-10	0.276632	0.172	0.942	5.75e-07	Imm2
Smim26	SMIM26	1.49e-13	0.272905	0.172	1	2.99e-10	Imm2
Slc39a1	SLC39A1	3.6e-06	0.264923	0.207	0.884	0.00720222	Imm2
Irgm1	IRGM1	2.39e-10	0.262473	0.195	0.971	4.78e-07	Imm2
Rom1	ROM1	4.69e-06	0.261905	0.264	0.942	0.00937225	Imm2
Snrnp200	SNRNP200	1.38e-07	0.261609	0.195	0.913	0.000276339	Imm2
Ifit2	IFIT2	4.71e-20	0.2607	0.023	0.913	9.42e-17	Imm2
Ptp4a3	PTP4A3	2.75e-11	0.259764	0.195	0.986	5.5e-08	Imm2
Adgre5	ADGRE5	8.99e-07	0.257945	0.253	0.348	0.00179851	Imm2
Smco4	SMCO4	2.65e-10	0.257329	0.23	1	5.3e-07	Imm2
Efnb2	EFNB2	5.19e-15	0.254258	0.08	0.913	1.04e-11	Imm2
Wbp11	WBP11	9.4e-06	-0.250947	0.299	0.971	0.0187902	Imm2
Ighm	IGHM	9.89e-12	-0.258955	0.057	0.841	1.98e-08	Imm2
Ebpl	EBPL	7.26e-07	-0.261902	0.138	0.826	0.00145269	Imm2
Snx18	SNX18	2.11e-06	-0.262272	0.172	0.841	0.00422698	Imm2
Sec14l1	SEC14L1	4.97e-11	-0.262289	0.069	0.841	9.94e-08	Imm2
Ubr1	UBR1	8.85e-06	-0.2638	0.115	0.783	0.0177084	Imm2
BC005561	BC005561	3.33e-09	-0.279416	0.172	0.913	6.65e-06	Imm2
Pola1	POLA1	2.64e-08	-0.287078	0.138	0.855	5.29e-05	Imm2
Spred1	SPRED1	1.9e-11	-0.289643	0.092	0.87	3.8e-08	Imm2
Uaca	UACA	2.32e-09	-0.290254	0	0.754	4.64e-06	Imm2
Ndst1	NDST1	8.67e-08	-0.298127	0.115	0.826	0.000173358	Imm2
Ppic	PPIC	7.08e-09	-0.31074	0.08	0.812	1.42e-05	Imm2
Vcl	VCL	1.17e-05	-0.314483	0.207	0.841	0.023408	Imm2
Myct1	MYCT1	2.61e-13	-0.326477	0.149	0.957	5.23e-10	Imm2
Lig1	LIG1	2.21e-06	-0.328998	0.276	0.942	0.00442455	Imm2
Gpihbp1	GPIHBP1	5.76e-10	-0.347747	0.092	0.841	1.15e-06	Imm2
Cd14	CD14	2.67e-14	-0.351164	0.034	0.855	5.35e-11	Imm2
Ubp1	UBP1	1.03e-09	-0.357355	0.161	0.913	2.05e-06	Imm2
C1galt1	C1GALT1	2.79e-07	-0.360111	0.172	0.87	0.000558853	Imm2
Arl2bp	ARL2BP	1.14e-06	-0.372103	0.172	0.855	0.00227456	Imm2
Stk38	STK38	2.3e-06	-0.393223	0.195	0.87	0.0045981	Imm2
Cd55	CD55	2.47e-05	-0.394601	0.218	0.855	0.0493668	Imm2
Ankrd44	ANKRD44	9.31e-09	-0.40151	0.195	0.928	1.86e-05	Imm2
Txnrd1	TXNRD1	2.72e-10	-0.42143	0.126	0.884	5.45e-07	Imm2
Lgmn	LGMN	4.59e-17	-0.422537	0.126	0.986	9.17e-14	Imm2
Tfpt	TFPT	9.88e-14	-0.427653	0.161	0.986	1.98e-10	Imm2
Rflnb	RFLNB	1.61e-06	-0.458022	0.046	0.739	0.00322097	Imm2
Gm14226	GM14226	8.22e-17	-0.461223	0.046	0.899	1.64e-13	Imm2
Plpp1	PLPP1	3.29e-07	-0.469373	0.08	0.783	0.000657781	Imm2
Xrn1	XRN1	6.87e-10	-0.469554	0.149	0.899	1.37e-06	Imm2
Rgs10	RGS10	1.69e-05	-0.472245	0.23	0.87	0.0337938	Imm2
Cybb	CYBB	1.33e-11	-0.483596	0.011	0.797	2.65e-08	Imm2
Pde2a	PDE2A	3.99e-14	-0.484105	0.08	0.899	7.98e-11	Imm2
Osgin1	OSGIN1	2.6e-12	-0.491291	0	0.797	5.2e-09	Imm2
Itm2a	ITM2A	8.93e-15	-0.496044	0.057	0.884	1.79e-11	Imm2
Rdh10	RDH10	3.08e-17	-0.497974	0.011	0.87	6.16e-14	Imm2
Bag4	BAG4	2.23e-12	-0.502517	0.092	0.884	4.46e-09	Imm2
Nr2f2	NR2F2	6.69e-08	-0.52813	0.126	0.826	0.000133774	Imm2
Strn4	STRN4	9.88e-14	-0.529942	0.161	0.986	1.98e-10	Imm2
Spata13	SPATA13	2.8e-22	-0.536107	0.069	0.986	5.59e-19	Imm2
Trp53inp1	TRP53INP1	3.78e-09	-0.537199	0.103	0.841	7.56e-06	Imm2
Ablim1	ABLIM1	9.86e-08	-0.545478	0.034	0.754	0.000197228	Imm2
Tnik	TNIK	1.24e-05	-0.553113	0.195	0.855	0.0248757	Imm2
Socs1	SOCS1	3.98e-13	-0.556288	0.149	0.957	7.95e-10	Imm2
Ctla2b	CTLA2B	3.43e-12	-0.556537	0.126	0.913	6.86e-09	Imm2
Mcc	MCC	8.77e-09	-0.558579	0.011	0.754	1.75e-05	Imm2
Dhrs13	DHRS13	1.16e-09	-0.563791	0.046	0.797	2.31e-06	Imm2
Ftl1-ps1	FTL1-PS1	1.97e-11	-0.593699	0.034	0.217	3.94e-08	Imm2
Mtss2	MTSS2	3.53e-11	-0.610555	0.034	0.812	7.05e-08	Imm2
Sorbs2	SORBS2	1.22e-07	-0.615726	0.172	0.855	0.000243449	Imm2
Trim30a	TRIM30A	8.4e-13	-0.617046	0.149	0.957	1.68e-09	Imm2
Mcm7	MCM7	3.54e-07	-0.632891	0.207	0.899	0.000707198	Imm2
1810013L24Rik	1810013L24RIK	1.38e-08	-0.639441	0.069	0.797	2.77e-05	Imm2
Kcnj8	KCNJ8	7.9e-06	-0.652881	0.046	0.725	0.0157967	Imm2
Amer1	AMER1	4.48e-11	-0.652933	0.069	0.841	8.96e-08	Imm2
Cdk17	CDK17	5.58e-09	-0.668196	0.195	0.928	1.12e-05	Imm2
Hdac4	HDAC4	2.58e-07	-0.668941	0.08	0.783	0.000515097	Imm2
Acvrl1	ACVRL1	1.54e-19	-0.673778	0.069	0.957	3.07e-16	Imm2
Golga5	GOLGA5	2.56e-16	-0.674708	0.023	0.87	5.13e-13	Imm2
Gns	GNS	4.67e-09	-0.679054	0.057	0.797	9.33e-06	Imm2
Adprh	ADPRH	3.35e-08	-0.687796	0.195	0.913	6.7e-05	Imm2
Gm12216	GM12216	9.99e-14	-0.696596	0.057	0.87	2e-10	Imm2
Gcc2	GCC2	3e-09	-0.708391	0.103	0.841	6e-06	Imm2
Col4a1	COL4A1	2.77e-07	-0.76012	0.149	0.841	0.000554389	Imm2
Ankrd33b	ANKRD33B	4.73e-19	-0.761307	0.034	0.913	9.47e-16	Imm2
Maff	MAFF	1.02e-06	-0.764528	0.023	0.725	0.00204479	Imm2
Gm13889	GM13889	2.58e-07	-0.766618	0.08	0.783	0.000515097	Imm2
Nrp1	NRP1	1.27e-14	-0.789007	0.046	0.87	2.55e-11	Imm2
S100a6	S100A6	2.48e-05	-0.792733	0.023	0.696	0.0495294	Imm2
Dag1	DAG1	4.44e-13	-0.828277	0.069	0.87	8.89e-10	Imm2
Pde3b	PDE3B	1.63e-09	-0.830787	0.08	0.826	3.27e-06	Imm2
S1pr1	S1PR1	2.97e-12	-0.849018	0.138	0.928	5.95e-09	Imm2
Smad7	SMAD7	7.9e-07	-0.85276	0.184	0.855	0.00157949	Imm2
Cxcl12	CXCL12	1.95e-16	-0.878193	0.08	0.928	3.9e-13	Imm2
Fabp4	FABP4	2.83e-23	-0.897026	0.046	0.971	5.66e-20	Imm2
Mndal	MNDAL	6.21e-10	-0.916441	0.218	0.957	1.24e-06	Imm2
Spic	SPIC	2.32e-09	-0.971713	0	0.754	4.64e-06	Imm2
Clec1a	CLEC1A	1.45e-16	-1.06943	0.126	0.986	2.91e-13	Imm2
Marcks	MARCKS	1.44e-07	-1.16752	0.184	0.87	0.000287598	Imm2
Heca	HECA	1.13e-05	-1.28707	0.126	0.783	0.0226654	Imm2
G0s2	G0S2	1.88e-07	-1.6022	0.023	0.739	0.000376141	Imm2
Il1b	IL1B	2.17e-05	-1.71741	0.172	0.768	0.0434382	Imm2
Cxcl2	CXCL2	1.04e-06	-3.61008	0.115	0.304	0.00207158	Imm2
Jchain	JCHAIN	2.07e-08	1.53776	0.148	1	4.15e-05	Imm3
Ikzf2	IKZF2	5.26e-06	0.923262	0.074	0.848	0.0105161	Imm3
Fkbp11	FKBP11	5.69e-10	0.910334	0.111	1	1.14e-06	Imm3
Cd82	CD82	5.17e-07	0.762631	0.074	0.879	0.00103457	Imm3
Meg3	MEG3	5.69e-10	0.708015	0.111	1	1.14e-06	Imm3
Ms4a6c	MS4A6C	1.73e-05	0.632333	0.222	0.99	0.0346797	Imm3
Dclk1	DCLK1	1.3e-09	0.614387	0.111	0.99	2.6e-06	Imm3
Itgb3bp	ITGB3BP	6.4e-06	0.574612	0.185	0.96	0.0127982	Imm3
Cdt1	CDT1	9.31e-08	0.56171	0.111	0.939	0.000186216	Imm3
S100a6	S100A6	7.66e-07	0.543029	0.148	0.949	0.00153181	Imm3
Cenpw	CENPW	3.07e-11	0.521389	0.074	0.99	6.13e-08	Imm3
Rtp4	RTP4	9.79e-06	0.500056	0.222	1	0.0195769	Imm3
Ccdc34	CCDC34	2.07e-08	0.500016	0.148	1	4.15e-05	Imm3
Gcn1	GCN1	1.68e-06	-0.501213	0.148	0.929	0.00335554	Imm3
Rgs1	RGS1	3.78e-12	-0.502337	0.037	0.97	7.56e-09	Imm3
Sema3g	SEMA3G	1.78e-06	-0.502473	0.037	0.828	0.00355127	Imm3
Rgs2	RGS2	2.92e-06	-0.511879	0.259	0.222	0.0058344	Imm3
Specc1	SPECC1	4.33e-06	-0.514196	0	0.788	0.00866618	Imm3
Thbd	THBD	3.97e-10	-0.514237	0.074	0.96	7.93e-07	Imm3
Cyth3	CYTH3	3.86e-08	-0.519343	0.074	0.909	7.71e-05	Imm3
Nedd9	NEDD9	1.71e-06	-0.522991	0.111	0.212	0.00342256	Imm3
Tgm2	TGM2	7.58e-06	-0.524025	0.074	0.838	0.0151665	Imm3
Cgnl1	CGNL1	5.02e-08	-0.527326	0.148	0.98	0.000100304	Imm3
Ncaph2	NCAPH2	3.48e-08	-0.536443	0.074	0.162	6.97e-05	Imm3
Ncf2	NCF2	7.01e-09	-0.539962	0.148	1	1.4e-05	Imm3
Maff	MAFF	2.55e-10	-0.547425	0.037	0.929	5.09e-07	Imm3
Klf9	KLF9	8.26e-08	-0.55633	0.148	0.97	0.000165236	Imm3
Ccn1	CCN1	3.88e-06	-0.558315	0.111	0.879	0.00775721	Imm3
Nova2	NOVA2	6.35e-06	-0.560136	0.148	0.909	0.0126946	Imm3
Vdac1	VDAC1	2.98e-06	-0.573277	0.222	1	0.00596314	Imm3
Tmem106b	TMEM106B	4.38e-08	-0.574486	0.148	0.98	8.77e-05	Imm3
Lpar6	LPAR6	1.75e-09	-0.574711	0.111	0.98	3.49e-06	Imm3
Atp6v1a	ATP6V1A	1.1e-09	-0.579984	0.074	0.949	2.2e-06	Imm3
Lyl1	LYL1	7.27e-12	-0.610509	0.074	1	1.45e-08	Imm3
Hdac4	HDAC4	1.91e-06	-0.625957	0.074	0.859	0.00381228	Imm3
Nnmt	NNMT	6.58e-11	-0.628606	0.074	0.98	1.32e-07	Imm3
Vcl	VCL	1.32e-08	-0.630128	0.148	0.99	2.64e-05	Imm3
Dnajb4	DNAJB4	1.47e-08	-0.664017	0.148	0.99	2.93e-05	Imm3
H2afx	H2AFX	1.53e-08	-0.714575	0.074	0.919	3.05e-05	Imm3
S1pr1	S1PR1	1.47e-06	-0.718582	0.222	0.99	0.0029424	Imm3
Bok	BOK	6.05e-06	-0.763321	0.185	0.939	0.0120975	Imm3
Pxk	PXK	3.76e-09	-0.774984	0.111	0.97	7.51e-06	Imm3
Flrt2	FLRT2	3.55e-06	-0.776737	0.222	1	0.00709301	Imm3
Rapgef1	RAPGEF1	1.55e-05	-0.787907	0.185	0.919	0.0309254	Imm3
Pde2a	PDE2A	1.05e-07	-0.802872	0.185	1	0.000210359	Imm3
Cxcl2	CXCL2	1.58e-05	-0.805175	0.037	0.232	0.0315487	Imm3
Gja1	GJA1	7.72e-06	-0.81126	0.148	0.232	0.0154453	Imm3
Man2a2	MAN2A2	4.34e-06	-0.821772	0.222	0.99	0.008671	Imm3
Tspan7	TSPAN7	1.56e-05	-0.879224	0.222	0.96	0.031137	Imm3
Bach1	BACH1	3.25e-06	-0.89514	0.222	0.99	0.00650459	Imm3
Nrp2	NRP2	6.29e-06	-0.908462	0.111	0.869	0.0125824	Imm3
Sox17	SOX17	9.01e-07	-0.956027	0.185	0.96	0.0018015	Imm3
Cald1	CALD1	9.87e-09	-0.965078	0.037	0.889	1.97e-05	Imm3
Srp72	SRP72	1.92e-06	-1.04408	0.222	0.99	0.00384367	Imm3
Plpp3	PLPP3	1.16e-05	-1.05623	0.259	0.98	0.0232343	Imm3
Pcna	PCNA	2e-06	-1.14122	0.148	0.909	0.00400794	Imm3
Apold1	APOLD1	4.53e-10	-1.32411	0.111	0.98	9.06e-07	Imm3
Fosl2	FOSL2	1.16e-06	-1.35993	0.222	0.99	0.00231494	Imm3
Ctla2b	CTLA2B	0.00756664	1.73114	0.167	1	1	Imm4
Anxa1	ANXA1	0.0103865	1.66719	0.167	0.984	1	Imm4
Cxcl12	CXCL12	0.00756664	1.60346	0.167	1	1	Imm4
Coro1a	CORO1A	0.0212937	1.45273	0.833	1	1	Imm4
Acod1	ACOD1	0.0141058	1.33521	0.167	0.968	1	Imm4
Ssu2	SSU2	0.00756664	1.26152	0.167	1	1	Imm4
Pglyrp1	PGLYRP1	0.00757814	1.22732	0.833	1	1	Imm4
Jam3	JAM3	0.00756664	1.14694	0.167	1	1	Imm4
Cdadc1	CDADC1	0.00756664	1.11388	0.167	1	1	Imm4
Ifitm1	IFITM1	0.00756664	1.03573	0.167	1	1	Imm4
Podxl	PODXL	0.0103865	1.02688	0.167	0.984	1	Imm4
Blvra	BLVRA	0.0103865	0.969726	0.167	0.984	1	Imm4
Sh2b1	SH2B1	0.00756664	0.963372	0.167	1	1	Imm4
Trmt10a	TRMT10A	0.00756664	0.938031	0.167	1	1	Imm4
Fxyd5	FXYD5	0.0478828	0.907938	0.833	1	1	Imm4
Rufy1	RUFY1	0.00709302	0.89732	0.167	1	1	Imm4
Emp1	EMP1	0.00756664	0.873655	0.167	1	1	Imm4
Slc8a1	SLC8A1	0.0252016	0.864811	0.167	0.935	1	Imm4
F10	F10	0.00756664	0.862784	0.167	1	1	Imm4
Sin3a	SIN3A	0.00756664	0.850987	0.167	1	1	Imm4
Lyl1	LYL1	0.00756664	0.836393	0.167	1	1	Imm4
Slc16a1	SLC16A1	0.0409868	0.829673	0.167	0.903	1	Imm4
Zfp318	ZFP318	0.00756664	0.81806	0.167	1	1	Imm4
Man2a2	MAN2A2	0.023826	0.815107	0.167	0.935	1	Imm4
Mindy1	MINDY1	0.0189543	0.807704	0.167	0.952	1	Imm4
Akr1c18	AKR1C18	0.00756664	0.758701	0.167	1	1	Imm4
Sema7a	SEMA7A	0.00756664	0.748815	0.167	1	1	Imm4
Gja4	GJA4	0.00756664	0.742496	0.167	1	1	Imm4
Sox17	SOX17	0.0141058	0.727189	0.167	0.968	1	Imm4
Eepd1	EEPD1	0.00709302	0.719145	0.167	1	1	Imm4
Eogt	EOGT	0.00756664	0.68448	0.167	1	1	Imm4
Nsun2	NSUN2	0.00709302	0.666016	0.167	1	1	Imm4
Bmt2	BMT2	0.00709302	0.662687	0.167	1	1	Imm4
Tmem184b	TMEM184B	0.00756664	0.650492	0.167	1	1	Imm4
Rangap1	RANGAP1	0.0132795	0.630283	0.167	0.968	1	Imm4
Xpo4	XPO4	0.00756664	0.625588	0.167	1	1	Imm4
Arhgap15	ARHGAP15	0.0189543	0.604189	0.167	0.952	1	Imm4
Puf60	PUF60	0.0132795	0.533475	0.167	0.968	1	Imm4
Ccdc124	CCDC124	0.00622483	0.4837	0.167	1	1	Imm4
Pdcd2	PDCD2	0.00756664	0.481446	0.167	1	1	Imm4
Vegfc	VEGFC	0.00756664	0.474202	0.167	1	1	Imm4
Rmnd1	RMND1	0.00756664	0.473802	0.167	1	1	Imm4
Msmo1	MSMO1	0.00756664	0.470383	0.167	1	1	Imm4
Ripor2	RIPOR2	0.00756664	0.465642	0.167	1	1	Imm4
Slc2a3	SLC2A3	0.0252016	0.465344	0.167	0.935	1	Imm4
Tnip3	TNIP3	0.00756664	0.462494	0.167	1	1	Imm4
Bag4	BAG4	0.00756664	0.462472	0.167	1	1	Imm4
Chp2	CHP2	0.00756664	0.46188	0.167	1	1	Imm4
Syce2	SYCE2	0.00756664	0.461576	0.167	1	1	Imm4
Ptprcap	PTPRCAP	0.00756664	0.459439	0.167	1	1	Imm4
Coro2a	CORO2A	0.00756664	0.45806	0.167	1	1	Imm4
Wbp11	WBP11	0.00756664	0.453935	0.167	1	1	Imm4
Traf1	TRAF1	0.00756664	0.441111	0.167	1	1	Imm4
Tmem215	TMEM215	0.00709302	0.440305	0.167	1	1	Imm4
Sp140	SP140	0.00756664	0.432406	0.167	1	1	Imm4
Emb	EMB	0.0189543	0.432132	0.167	0.952	1	Imm4
Mxra8	MXRA8	0.00756664	0.431201	0.167	1	1	Imm4
Fam110b	FAM110B	0.0103865	0.428499	0.167	0.984	1	Imm4
Jag2	JAG2	0.00756664	0.423713	0.167	1	1	Imm4
Prdm16	PRDM16	0.00756664	0.42363	0.167	1	1	Imm4
Igfbp3	IGFBP3	0.00756664	0.423509	0.167	1	1	Imm4
P2ry2	P2RY2	0.00756664	0.423326	0.167	1	1	Imm4
Nav2	NAV2	0.00756664	0.423234	0.167	1	1	Imm4
Olfml2a	OLFML2A	0.00756664	0.422861	0.167	1	1	Imm4
Ankrd33b	ANKRD33B	0.00756664	0.42272	0.167	1	1	Imm4
Aspm	ASPM	0.00756664	0.422131	0.167	1	1	Imm4
Ppm1l	PPM1L	0.0141058	0.422118	0.167	0.968	1	Imm4
Acacb	ACACB	0.0103865	0.421824	0.167	0.984	1	Imm4
Slc26a10	SLC26A10	0.00756664	0.421482	0.167	1	1	Imm4
Nubp1	NUBP1	0.00756664	0.420411	0.167	1	1	Imm4
Mcc	MCC	0.00756664	0.410347	0.167	1	1	Imm4
Sema3g	SEMA3G	0.00756664	0.407312	0.167	1	1	Imm4
Uhrf2	UHRF2	0.00446132	0.403744	0.333	0.194	1	Imm4
Thbs1	THBS1	0.00756664	0.402285	0.167	1	1	Imm4
Hoxb2	HOXB2	0.00756664	0.400171	0.167	1	1	Imm4
D16Ertd472e	D16ERTD472E	0.0117543	0.399322	0.167	0.968	1	Imm4
Mfsd6	MFSD6	0.0103865	0.398008	0.167	0.984	1	Imm4
Selenoi	SELENOI	0.00756664	0.39496	0.167	1	1	Imm4
Mcm4	MCM4	0.00756664	0.394795	0.167	1	1	Imm4
Mical3	MICAL3	0.00756664	0.392271	0.167	1	1	Imm4
Tnfaip8l1	TNFAIP8L1	0.00756664	0.389665	0.167	1	1	Imm4
Tox2	TOX2	0.0103865	0.385717	0.167	0.984	1	Imm4
Dnm3	DNM3	0.00756664	0.385427	0.167	1	1	Imm4
Tmem252	TMEM252	0.00756664	0.381488	0.167	1	1	Imm4
Zfp652	ZFP652	0.00709302	0.381219	0.167	1	1	Imm4
Fbln5	FBLN5	0.00756664	0.381119	0.167	1	1	Imm4
Vrk1	VRK1	0.0314136	0.381038	0.167	0.919	1	Imm4
4930523C07Rik	4930523C07RIK	0.0141058	0.377726	0.167	0.968	1	Imm4
Nf2	NF2	0.00756664	0.37675	0.167	1	1	Imm4
Cspp1	CSPP1	0.00756664	0.369298	0.167	1	1	Imm4
Ciao2b	CIAO2B	0.00756664	0.367261	0.167	1	1	Imm4
Hspg2	HSPG2	0.00664619	0.364592	0.167	1	1	Imm4
Itm2a	ITM2A	0.0225159	0.358746	0.167	0.935	1	Imm4
Psen1	PSEN1	0.00709302	0.353597	0.167	1	1	Imm4
Parvb	PARVB	0.00975727	0.347935	0.167	0.984	1	Imm4
Ykt6	YKT6	0.00709302	0.344426	0.167	1	1	Imm4
Myo1b	MYO1B	0.00756664	0.34401	0.167	1	1	Imm4
Noct	NOCT	0.00709302	0.338906	0.167	1	1	Imm4
Rbfox2	RBFOX2	0.00756664	0.335326	0.167	1	1	Imm4
Hdac5	HDAC5	0.0252016	0.330419	0.167	0.258	1	Imm4
Gm14226	GM14226	0.00756664	0.330374	0.167	1	1	Imm4
Slc9a3r2	SLC9A3R2	0.00916223	0.330113	0.167	0.984	1	Imm4
Sacs	SACS	0.0103865	0.329745	0.167	0.984	1	Imm4
Fdxr	FDXR	0.00510116	0.327501	0.167	0.177	1	Imm4
A530032D15Rik	A530032D15RIK	0.00756664	0.325265	0.167	1	1	Imm4
Gm37350	GM37350	0.00756664	0.322172	0.167	1	1	Imm4
Ralgps2	RALGPS2	0.00756664	0.321309	0.167	1	1	Imm4
Klf16	KLF16	0.00709302	0.318703	0.167	1	1	Imm4
Efnb2	EFNB2	0.00756664	0.3157	0.167	1	1	Imm4
Phldb2	PHLDB2	0.00756664	0.312128	0.167	1	1	Imm4
B3gnt3	B3GNT3	0.00756664	0.306481	0.167	1	1	Imm4
Npb	NPB	0.00756664	0.301217	0.167	1	1	Imm4
Ankrd50	ANKRD50	0.00709302	0.300843	0.167	1	1	Imm4
Megf9	MEGF9	0.00756664	0.299285	0.167	1	1	Imm4
C130074G19Rik	C130074G19RIK	0.00709302	0.298372	0.167	1	1	Imm4
Btbd7	BTBD7	0.00756664	0.297289	0.167	1	1	Imm4
Ebf1	EBF1	0.00756664	0.294192	0.167	1	1	Imm4
Arhgef5	ARHGEF5	0.00756664	0.286063	0.167	1	1	Imm4
Cd52	CD52	0.0132971	0.277812	1	1	1	Imm4
Pip5k1a	PIP5K1A	0.00582767	0.273746	0.167	0.177	1	Imm4
Emilin1	EMILIN1	0.00756664	0.270222	0.167	1	1	Imm4
Apold1	APOLD1	0.00756664	0.268998	0.167	1	1	Imm4
Idi1	IDI1	0.00709302	0.267959	0.167	1	1	Imm4
Cdc42ep5	CDC42EP5	0.00709302	0.265695	0.167	1	1	Imm4
Ptpn6	PTPN6	0.0281754	0.260501	0.333	0.258	1	Imm4
Gm20559	GM20559	0.00756664	0.257201	0.167	1	1	Imm4
Akap13	AKAP13	0.00294616	0.256051	0.333	0.145	1	Imm4
Rbp1	RBP1	0.00756664	0.25033	0.167	1	1	Imm4
Scamp2	SCAMP2	0.000478325	-0.252146	0.167	0.065	0.956651	Imm4
Yju2	YJU2	0.000770069	-0.254161	0	0.919	1	Imm4
Gem	GEM	6.02e-05	-0.254238	0	1	0.120306	Imm4
Cep192	CEP192	0.00122258	-0.255059	0	0.903	1	Imm4
Met	MET	0.00445182	-0.255646	0	0.855	1	Imm4
Gpr34	GPR34	0.00293936	-0.256045	0	0.129	1	Imm4
Cltb	CLTB	6.02e-05	-0.258423	0	1	0.120306	Imm4
Cgnl1	CGNL1	0.0097468	-0.259011	0	0.823	1	Imm4
Ppp1r10	PPP1R10	0.00293936	-0.262294	0	0.871	1	Imm4
Emsy	EMSY	0.0200647	-0.263187	0	0.79	1	Imm4
Slc31a2	SLC31A2	0.0200647	-0.263525	0	0.79	1	Imm4
Nedd9	NEDD9	0.014092	-0.264247	0	0.194	1	Imm4
Sox7	SOX7	0.00191062	-0.265908	0	0.887	1	Imm4
H2-DMa	H2-DMA	0.0349842	-0.266189	0.167	0.903	1	Imm4
Serpinb6b	SERPINB6B	0.0454559	-0.266421	0.167	0.887	1	Imm4
Ddx27	DDX27	0.00663839	-0.273829	0	0.839	1	Imm4
Rac2	RAC2	0.0212689	-0.276519	0.167	0.226	1	Imm4
Satb1	SATB1	0.00122258	-0.277136	0	0.903	1	Imm4
Smim26	SMIM26	0.000770069	-0.279592	0	0.919	1	Imm4
Commd8	COMMD8	0.0281378	-0.284286	0	0.774	1	Imm4
Tspan15	TSPAN15	0.0478402	-0.287963	0.167	0.887	1	Imm4
Gtf3c1	GTF3C1	0.000770069	-0.289209	0	0.919	1	Imm4
Carnmt1	CARNMT1	0.0132795	-0.291024	0.167	0.968	1	Imm4
Tubb4b	TUBB4B	0.00293936	-0.291266	0	0.871	1	Imm4
Stk32c	STK32C	0.000246742	-0.291582	0.167	0.048	0.493484	Imm4
Adgrg3	ADGRG3	6.02e-05	-0.292443	0	1	0.120306	Imm4
Pdzd2	PDZD2	6.02e-05	-0.296534	0	1	0.120306	Imm4
Tshz2	TSHZ2	6.02e-05	-0.304859	0	1	0.120306	Imm4
Mbd5	MBD5	0.00445182	-0.310267	0	0.145	1	Imm4
Khsrp	KHSRP	0.0200647	-0.310456	0	0.21	1	Imm4
Galnt2	GALNT2	0.0097468	-0.311653	0	0.823	1	Imm4
Med30	MED30	0.0200647	-0.312719	0	0.21	1	Imm4
Dimt1	DIMT1	0.0388677	-0.312957	0	0.242	1	Imm4
Atp13a3	ATP13A3	0.0124963	-0.313611	0.167	0.21	1	Imm4
Prss23	PRSS23	0.000103416	-0.314392	0	0.984	0.206832	Imm4
Esd	ESD	0.014092	-0.316748	0	0.806	1	Imm4
Thbd	THBD	0.00664619	-0.318621	0.167	1	1	Imm4
Mynn	MYNN	0.0200647	-0.319656	0	0.21	1	Imm4
Enpp6	ENPP6	6.02e-05	-0.322105	0	1	0.120306	Imm4
Plcb4	PLCB4	0.000291336	-0.322529	0	0.952	0.582671	Imm4
Akr1b7	AKR1B7	0.0097468	-0.328324	0	0.177	1	Imm4
Rbpj	RBPJ	0.00510116	-0.329223	0.167	0.161	1	Imm4
Ckb	CKB	0.00177825	-0.331074	0.167	0.113	1	Imm4
Eps8	EPS8	6.02e-05	-0.334577	0	1	0.120306	Imm4
Arl2bp	ARL2BP	0.00191062	-0.337411	0	0.887	1	Imm4
Ephx1	EPHX1	0.00445182	-0.338961	0	0.855	1	Imm4
Gnl3	GNL3	0.00315766	-0.343209	0.167	0.145	1	Imm4
Sema4b	SEMA4B	0.0200647	-0.344954	0	0.21	1	Imm4
Selp	SELP	6.02e-05	-0.346237	0	1	0.120306	Imm4
Enc1	ENC1	0.0200647	-0.350896	0	0.79	1	Imm4
Tiparp	TIPARP	0.0200825	-0.352313	0.167	0.226	1	Imm4
Usp24	USP24	0.0200647	-0.357878	0	0.79	1	Imm4
S100a6	S100A6	0.00122456	-0.357986	0.167	0.097	1	Imm4
Cdk6	CDK6	0.00191062	-0.365037	0	0.113	1	Imm4
Got1	GOT1	0.00294344	-0.365403	0.167	0.129	1	Imm4
Adgre5	ADGRE5	0.0132795	-0.371958	0.167	0.194	1	Imm4
Pip4k2b	PIP4K2B	0.0388677	-0.373241	0	0.242	1	Imm4
Cerk	CERK	0.0281378	-0.378349	0	0.226	1	Imm4
Gpsm3	GPSM3	0.0388956	-0.382654	0.167	0.258	1	Imm4
Cnrip1	CNRIP1	0.00445182	-0.390689	0	0.855	1	Imm4
Snhg15	SNHG15	0.00191062	-0.393242	0	0.113	1	Imm4
Thrsp	THRSP	0.00191062	-0.396611	0	0.887	1	Imm4
Mthfr	MTHFR	0.014092	-0.398162	0	0.194	1	Imm4
Aebp1	AEBP1	6.02e-05	-0.405972	0	1	0.120306	Imm4
Ltb	LTB	6.02e-05	-0.406221	0	1	0.120306	Imm4
Hjurp	HJURP	0.0388677	-0.411587	0	0.758	1	Imm4
F8	F8	0.00622483	-0.412188	0.167	1	1	Imm4
Afap1l2	AFAP1L2	0.000103416	-0.414054	0	0.984	0.206832	Imm4
Gsto1	GSTO1	0.00191062	-0.420604	0	0.113	1	Imm4
Casp3	CASP3	0.0200647	-0.420721	0	0.79	1	Imm4
Npl	NPL	0.014092	-0.422311	0	0.806	1	Imm4
Pltp	PLTP	0.00191062	-0.424536	0	0.113	1	Imm4
Asrgl1	ASRGL1	0.014092	-0.426665	0	0.194	1	Imm4
Setd2	SETD2	0.00191062	-0.433247	0	0.113	1	Imm4
Depp1	DEPP1	6.02e-05	-0.434044	0	1	0.120306	Imm4
Cdc42ep2	CDC42EP2	0.0349842	-0.439235	0.167	0.903	1	Imm4
Prdx3	PRDX3	0.000103416	-0.440688	0	0.984	0.206832	Imm4
Fkbp4	FKBP4	0.0281378	-0.446267	0	0.226	1	Imm4
Rgs4	RGS4	6.02e-05	-0.448406	0	1	0.120306	Imm4
Pcbd2	PCBD2	0.0252016	-0.449394	0.167	0.919	1	Imm4
Tpm2	TPM2	0.0200647	-0.452166	0	0.79	1	Imm4
Meis2	MEIS2	0.000103416	-0.455539	0	0.984	0.206832	Imm4
Copz2	COPZ2	0.000103416	-0.456338	0	0.984	0.206832	Imm4
Stxbp3	STXBP3	0.00445182	-0.467853	0	0.145	1	Imm4
Synj2bp	SYNJ2BP	0.00663839	-0.468342	0	0.839	1	Imm4
Dab2	DAB2	6.02e-05	-0.470719	0	1	0.120306	Imm4
Emcn	EMCN	6.02e-05	-0.471227	0	1	0.120306	Imm4
Abhd16a	ABHD16A	0.0200647	-0.477649	0	0.79	1	Imm4
Ablim1	ABLIM1	0.00709302	-0.477928	0.167	1	1	Imm4
Garnl3	GARNL3	0.000291336	-0.48242	0	0.952	0.582671	Imm4
Notch4	NOTCH4	6.02e-05	-0.494206	0	1	0.120306	Imm4
Ube2d2a	UBE2D2A	0.0368958	-0.494639	0.167	0.258	1	Imm4
Gsr	GSR	0.0103938	-0.498831	0.333	0.194	1	Imm4
Snx18	SNX18	0.0200825	-0.499486	0.167	0.21	1	Imm4
Tmem176a	TMEM176A	0.00583236	-0.5047	0.333	1	1	Imm4
Lrmp	LRMP	0.00663839	-0.516524	0	0.161	1	Imm4
Rasgrp2	RASGRP2	0.0097468	-0.517354	0	0.177	1	Imm4
Ogfrl1	OGFRL1	0.00293936	-0.531081	0	0.129	1	Imm4
1810058I24Rik	1810058I24RIK	0.0189543	-0.533622	0.167	0.935	1	Imm4
Bgn	BGN	6.02e-05	-0.534385	0	1	0.120306	Imm4
Cd244a	CD244A	0.00663839	-0.541816	0	0.161	1	Imm4
Ldlr	LDLR	0.0349842	-0.541974	0.167	0.258	1	Imm4
Blnk	BLNK	0.00445182	-0.551904	0	0.145	1	Imm4
Trpm2	TRPM2	0.0252016	-0.560043	0.167	0.242	1	Imm4
Arl4a	ARL4A	0.00622483	-0.560539	0.167	1	1	Imm4
Itga1	ITGA1	0.0200647	-0.560685	0	0.79	1	Imm4
Arrdc3	ARRDC3	0.0097468	-0.571921	0	0.177	1	Imm4
Cystm1	CYSTM1	0.0158955	-0.574472	0.167	0.21	1	Imm4
Serpina3f	SERPINA3F	0.00806842	-0.580095	0.167	0.984	1	Imm4
Slc12a9	SLC12A9	0.00663839	-0.580924	0	0.839	1	Imm4
Bank1	BANK1	0.014092	-0.583706	0	0.194	1	Imm4
Anxa3	ANXA3	0.0124963	-0.595143	0.167	0.968	1	Imm4
Tspan7	TSPAN7	0.0478402	-0.596571	0.167	0.887	1	Imm4
Soat1	SOAT1	0.00445182	-0.600094	0	0.145	1	Imm4
Ncaph2	NCAPH2	0.0281378	-0.603651	0	0.226	1	Imm4
Cela1	CELA1	0.00663839	-0.605836	0	0.161	1	Imm4
Mpp6	MPP6	0.0200647	-0.616365	0	0.21	1	Imm4
Manf	MANF	0.0189543	-0.632675	0.167	0.21	1	Imm4
Adgrg6	ADGRG6	6.02e-05	-0.647603	0	1	0.120306	Imm4
[truncated: 411 more rows]
