# Supplementary material for: Deciphering the impact of aging on splenic endothelial cell heterogeneity and immunosenescence through single-cell RNA sequencing analysis
Source: Immun Ageing. 2024 Jul 18;21:48. doi: 10.1186/s12979-024-00452-1 (PMC11256597; doi:10.1186/s12979-024-00452-1)
Supplement: Supplementary file 4 — Supplementary Material 4 [file 12979_2024_452_MOESM4_ESM.xlsx]

## Sheet: Sheet1
Phagocytosis	B Cell Activation(GO_0042113)	Allery	APC	IRG	ICH
4933434E20Rik	Araf	Abcb1a	Actr10	Azgp1	Cxcl10
Abca1	Blnk	Abcc1	Actr1a	B2m	Ccl5
Abca7	Btk	Abl1	Actr1b	Calr	Itgb2
Abl1	Cd19	Abr	Ap1b1	Canx	Cxcr3
Abl2	Cd22	Ace	Ap1g1	Cd1a	Ccl4
Abr	Cd79a	Ache	Ap1m1	Cd1b	Itgal
Adgrb1	Cd79b	Acp1	Ap1m2	Cd1c	Cxcl13
Adipoq	Chuk	Acta2	Ap1s1	Cd1d	Gm2023
Ager	Fos	Actb	Ap1s2	Cd1e	Ccl19
Ahsg	Grb2	Actg1	Ap1s3	Cd4	LOC100043918
Aif1	Hras	Actl9	Ap2a1	Cd8a	Gm13309
Alox15	Ikbkb	Ada	Ap2a2	Cd8b	LOC100043921
Ano6	Itpr1	Adam10	Ap2m1	Cd74	LOC100861618
Anxa1	Itpr2	Adam12	Ap2s1	Creb1	Gm12407
Anxa3	Itpr3	Adam17	Arf1	Ctsb	Gm2564
Anxa11	Jun	Adam33	Canx	Ctse	Gm2457
Apoa1	Lyn	Adam8	Capza1	Ctsl1	Gm21104
Apoa2	Map2k1	Adamts12	Capza2	Ctss	Cxcr6
Appl1	Map2k2	Adcyap1	Capza3	Fcer1g	Itgam
Appl2	Map3k2	Adcyap1r1	Capzb	Fcgrt	Cmklr1
Arhgap12	Map3k3	Adh5	Cd74	Pdia3	Cxcl12
Arhgap25	Mapk1	Adipoq	Cenpe	Hfe	Itga4
Arl8b	Mapk10	Adipor1	Clta	Hla-a	Cxcr4
Atg3	Mapk11	Adm	Cltc	Hla-b	Itgb3
Atg5	Mapk12	Adm2	Ctsd	Hla-c	Ccl2
Atg7	Mapk13	Adora1	Ctse	Hla-dma	Cxcl1
Axl	Mapk14	Adora2a	Ctsf	Hla-dmb	Cxcl16
Bcr	Mapk3	Adora2b	Ctss	Hla-doa	Ccr4
Becn1	Mapk8	Adra1b	Ctsl	Hla-dob	Icam2
Bin2	Mapk9	Adrb2	Dctn1	Hla-dpa1	Ccl21b
Bltp1	Nfkbia	Ager	Dctn2	Hla-dpb1	Gm13304
Btk	Nfkbil1	Agr2	Dctn3	Hla-dqa1	LOC100041504
C2	Nras	Agt	Dctn4	Hla-dqa2	Gm21541
C3	Pik3ca	Agtr1a	Dctn5	Hla-dqb1	LOC100041593
C4bp	Pik3cb	Ahr	Dctn6	Hla-dra	Gm10591
Calr	Pik3cd	Aicda	Dnm2	Hla-drb1	Ccl21c
Camk1d	Pik3cg	Aim2	Dync1h1	Hla-drb3	Gm1987
Ccl2	Plcg2	Aimp1	Dync1i1	Hla-drb4	Ccl21a
Ccr2	Ppp3ca	Akr1b3	Dync1li1	Hla-drb5	Ccr2
Ccr7	Ppp3cb	Akr1c18	Dync1li2	Hla-e	Xcr1
Cd36	Prkcb	Akt1	Dynll1	Hla-f	Cxcr5
Cd47	Prkcd	Alb	Dynll2	Hla-g	Ccr6
Cd209b	Ptpn6	Alox12	Fcer1g	Hla-h	Ccl25
Cd300a	Ptprc	Alox15	Fcgr2b	Mr1	Ccl24
Cd300lf	Rac1	Alox5	H2-DMa	Hspa1a	Itga6
Cd302	Rac2	Alox5ap	H2-DMb2	Hspa1b	Ccr3
Cdc42	Raf1	Ambp	H2-DMb1	Hspa1l	Cx3cr1
Cdc42se1	Sos1	Angpt1	H2-Oa	Hspa2	Cxcl14
Cdc42se2	Sos2	Angpt2	H2-Ob	Hspa4	Itgb1
Cebpe	Syk	Anpep	H2-Aa	Hspa5	Itga1
Cfp	Vav1	Anxa1	H2-Ab1	Hspa6	Cx3cl1
Clcn3	Vav2	Aoah	H2-Ea-ps	Hspa8	Cd44
Clec7a	Vav3	Aoc1	H2-Eb1	Hsp90aa1
Cln3		Aoc3	Ifi30	Hsp90ab1
Cnn2		Ap5b1	Kif11	Icam1
Colec10		Apln	Kif15	Ifna1
Colec11		Apoa1	Kif18a	Ifna2
Colec12		Apoa2	Kif22	Ifna4
Coro1a		Apoa4	Kif26a	Ifna5
Coro1c		Apob	Kif2a	Ifna6
Cryba1		Apoe	Kif2b	Ifna7
Csk		Apoh	Kif2c	Ifna8
Cyba		App	Kif3a	Ifna10
Dnm2		Aqp2	Kif3b	Ifna13
Dock1		Aqp3	Kif3c	Ifna14
Dock2		Aqp4	Kif4	Ifna16
Dppa1		Aqp5	Kif5a	Ifna17
Dysf		Aqp8	Kifap3	Ifna21
Eif2ak1		Aqp9	Klc1	Ifng
Elane		Areg	Klc2	Kir2dl1
Elmo1		Arg1	Lag3	Kir2dl2
Elmo2		Arg2	Lgmn	Kir2dl3
Elmo3		Arhgef5	2023-03-01	Kir2dl4
F2rl1		Arnt	Osbpl1a	Kir2ds1
Fcer1g		Arntl	Pycard	Kir2ds3
Fcgr1		Arrb2	Rab7	Kir2ds4
Fcgr2b		Arsa	Racgap1	Kir2ds5
Fcgr3		Arsb	Rilp	Kir3dl1
Fer1l5		Asah1	Sar1b	Kir3dl2
Fgr		Asic3	Sec13	Klrc1
Fpr2		Asns	Sec23a	Klrc2
Fpr3		Atf3	Sec24a	Klrc3
Fpr-rs3		Atf6	Sec24b	Klrd1
Fpr-rs4		Atg5	Sec24c	Lta
Fpr-rs6		Atg7	Sec24d	Ciita
Fpr-rs7		Avp	Sec31a	Mica
Gas6		Axl	Sh3gl2	Micb
Gata2			Sptbn2	Nfya
Gm5150			Thbs1	Nfyb
Gsn			Traf6	Nfyc
Gulp1			Trem2	Lgmn
Havcr1				Psmb8
Hck				Psmc1
Hmgb1				Psmc2
Icam5				Psmc3
Ifng				Psmc4
Igh-8				Psmc5
Ighg1				Psmc6
Ighg2a				Psmd1
Ighg2b				Psmd2
Il1b				Psmd3
Il2rb				Psmd4
Il2rg				Psmd5
Il15				Psmd7
Il15ra				Psmd8
Irf8				Psmd10
Itga2				Psmd11
Itgal				Psmd13
Itgam				Psme1
Itgav				Psme1
Itgb1				Psme2
Itgb2				Psme2
Itgb3				Relb
Jmjd6				Rfx5
Klrh1				Rfxap
Lbp				Slc10a2
Ldlr				Tap1
Lep				Tap2
Lepr				Tapbp
Letmd1				Thbs1
Lman2				Shfm1
Lrp1				Klrc4
Lyar				Ap3b1
Lyst				Rfxank
Marco				Psmd6
Mbl1				Psme3
Mbl2				Psmd14
Megf10				Clec4m
Mertk				Ifi30
Mesd				Procr
Met				Adrm1
Mex3b				Kiaa0368
Mfge8				Trpc4ap
Msr1				Cd209
Mst1r				Ubxn1
Myd88				Erap1
Myh9				Tapbpl
Myo1g				Kir2dl5a
Myo7a				Erap2
Myo18a				Ulbp3
Ncf2				Ulbp2
Ncf4				Ulbp1
Nckap1l				Kir3dl3
Nfix				Raet1e
Nod2				Raet1l
Nr1h3				Ubr1
P2rx7				Raet1g
P2ry6				Pdia2
Pear1				Hamp
Pecam1				Pi3
Pik3ca				Camp
Pikfyve				Defb4
Pip4p2				Ppbp
Pip5k1c				Reg3g
Pla2g5				Cxcl14
Plcg2				Cxcl16
Pld4				Slpi
Plscr1				Il8
Plscr2				Cxcl10
Pot1b				Cxcl9
Pparg				Cxcl5
Prkcg				Cxcl11
Pros1				Cxcl6
Prtn3				Cxcl1
Pten				Cxcl12
Ptk2				Cxcl13
Ptprc				Cxcl2
Ptprj				Pf4
Ptx3				Xcl1
Pycard				Cxcl3
Rab5a				Defb103a
Rab7				Ccl13
Rab7b				Ccl1
Rab11fip2				Defb1
Rab14				Ccl8
Rab20				Elane
Rab27a				Defb103b
Rab31				Defa3
Rab34				Defa1
Rab39				Tmsb10
Rac1				Defa6
Rac3				Defa5
Rack1				Defa4
Rap1a				Lcn2
Rap1gap				Lcn1
Rapgef1				Colec10
Rara				Bpi
Scarb1				S100a9
Sftpa1				S100a8
Sftpd				Dcd
Sh3bp1				Lcn6
Siglece				S100a12
Sirpa				Htn3
Sirpb1a				Lcn8
Sirpb1b				Loc728358
Sirpb1c				Ccr10
Sirpd				Cela1
Slamf1				Defb106a
Slc11a1				Penk
Snx3				Bpil2
Sod1				Mmp12
Spg11				Bpil3
Sphk1				Leap2
Spon2				Sftpd
Srpx				Lcn9
Stap1				Bpil1
Syk				Ptgds
Syt7				Tmsb4x
Syt11				Pglyrp1
Tafa4				Zc3hav1
Tgfb1				Tmsb15a
Tgm2				S100b
Thbs1				S100a13
Ticam2				S100a6
Timd2				Defb119
Timd4				Defb107a
Timd5				Defb105a
Timd6				Serpind1
Tlr2				Defb129
Tlr4				Defb127
Tm9sf4				S100p
Tmem175				S100a7
Tnf				Defb104a
Trem2				Defb126
Treml4				Defb106b
Trex1				Defb104b
Tub				Defb107b
Tulp1				Pglyrp3
Tusc2				Pglyrp2
Tyro3				S100a10
Tyrobp				S100a2
Unc13d				Defb125
Vamp7				Defb123
Vav1				Defb105b
Washc5				Defb132
Xkr4				C20orf185
Xkr5				Lcn12
Xkr6				Pglyrp4
Xkr7				S100a11
Xkr8				S100a5
Xkr9				S100a3
Zp3r				S100a1
				Defb128
				Defb108b
				Htn1
				Lmbr1l
				S100a7a
				Defb118
				Colec12
				Tmsb4y
				Defb131
				Defb134
				Defb130
				Defb124
				Defb121
				Defb116
				Defb115
				Defb114
				Defb113
				Defb112
				Defb110
				Tmsb15b
				Defb133
				S100z
				Mavs
				Tmsl3
				S100a14
				Lcn10
				S100a16
				Defb137
				Defb136
				Defb117
				Defb111
				Zc3hav1l
				S100a7l2
				Loc731414
				Loc730963
				Colec2
				Defb4p
				C20orf186
				Ifnar1
				Azu1
				Loc729523
				Loc100130154
				Loc100134379
				Loc100134289
				Loc100129216
				Defa1a3
				Loc100131433
				Lcn1l1
				S100g
				Loc648637
				Loc100130969
				Loc100133267
				Loc100133128
				Loc100128174
				Tchhl1
				Tinagl1
				Ifngr1
				Slc22a17
				Wfikkn1
				Wfdc2
				Il6
				Umodl1
				Tgfb1
				Pf4v1
				Mmp9
				Kal1
				Tlr4
				Ifng
				Spag11b
				A2m
				Ctsl1
				Nfkb1
				Apobec3g
				Fabp6
				Nod2
				Mbl2
				Sftpa1b
				Rbp1
				Tlr2
				Slc40a1
				Plau
				Il1b
				Paep
				Hfe2
				Muc5ac
				Ctss
				Obp2a
				Pltp
				Mx1
				Ddx58
				Il29
				Irf3
				Sftpa2
				Sftpa2b
				Lpa
				Lbp
				Rbp4
				Sftpa1
				Nox4
				Ltf
				Ifnb1
				Rbp5
				Fabp7
				Fabp5
				Fabp3
				Fabp2
				Fabp4
				R3hdml
				C20orf71
				C20orf114
				Oasl
				Crabp2
				Crabp1
				Rbp7
				Duox1
				Obp2b
				Rbp2
				Lcn15
				Cetp
				Fabp12
				Fabp9
				Plunc
				Lcnl1
				C8g
				Spag11a
				Pi15
				Nox1
				Pmp2
				Apod
				Orm2
				Orm1
				Tnf
				Ctsg
				Prtn3
				Mapk1
				Pml
				Aen
				Cybb
				C20orf70
				Isg20
				Bcl3
				Isg20l2
				Nox5
				Nox3
				Duox2
				Tlr3
				Tfrc
				Ifih1
				Lrp1
				Trim5
				Ido1
				Gdf15
				Nedd4
				Adipoq
				Stat3
				Stat1
				Il28a
				Socs3
				Semg1
				Tnfsf10
				Ccl20
				Socs1
				Rnasel
				Irf1
				Il15
				Apobec3f
				Rarres3
				Chit1
				Ifna1
				Cd40
				Tlr7
				Ppia
				Hfe
				Zyx
				Nlrx1
				Pgc
				Vegfa
				Ikbke
				Isg15
				Dhx58
				Tnfaip3
				Tfr2
				Fcn2
				Muc4
				F2r
				Eln
				Il27
				Mapt
				Lyz
				Ccl5
				Lep
				Cyld
				Klkb1
				Cst4
				Csrp1
				Mapk14
				Jun
				Itgav
				Irf5
				Ccr6
				Il12b
				Tlr8
				Gnly
				Cd81
				Eif2ak2
				Apom
				Cacybp
				Nod1
				Mapk8
				Mapk3
				Bst2
				Bphl
				Pla2g2a
				Grn
				Newentry
				Pdgfra
				Gnai1
				Wnt5a
				Furin
				Adar
				Tyk2
				Nos2
				Traf3
				Tpt1
				Tpm2
				Neo1
				Ahnak
				Tlr1
				Tk2
				Prdx2
				Mx2
				Fgf2
				Fga
				Tcf7l2
				F2rl1
				Dak
				Msr1
				Nfkbiz
				Lmbr1
				Spinlw1
				Src
				Mpo
				Elavl1
				Robo3
				Sp1
				Sod1
				Pdf
				Dll4
				Ecd
				Slc11a1
				Dmbt1
				Tmem173
				Skiv2l
				Semg2
				Lta
				Des
				Dck
				Daxx
				Tnfrsf10a
				Tnfrsf10b
				Eed
				Ccl4
				Lims1
				Lalba
				Apobec3h
				Tmprss6
				Spink5
				Marco
				Becn1
				Tnfsf11
				Kng1
				Csk
				Klrk1
				Kcnh2
				Jund
				Jak1
				Creb1
				Cldn4
				Ccl28
				Rnase3
				Rn7sl1
				Irf7
				Ireb2
				Ilk
				Il18
				Il17a
				Ltb4r
				Apobec3a
				Masp2
				Trim27
				Rela
				Il7r
				Il1a
				Ptx3
				Ifnar2
				Ifn1@
				Sytl1
				Apobec3c
				Ddx17
				Ptgs2
				Htr1a
				44811
				Cd40lg
				Cd14
				Cd8a
				Cd4
				Masp1
				Proc
				Map2k2
				Map2k1
				Hrg
				Ndrg1
				Irf9
				Trim22
				Lancl1
				Ppp4c
				Hmox1
				Hmgb1
				Hla-b
				Rnase7
				Abcc4
				Hgf
				Hdac1
				Il28ra
				Plscr1
				B2m
				Bach2
				Tank
				Pik3cg
				Arrb1
				Rsad2
				Stab2
				Tbk1
				Pdyn
				Pdgfrb
				Pdcd1
				Pcsk2
				Pcsk1
				Arg2
				Aqp9
				Faslg
				Apoh
				Birc5
				Anxa6
				Il22
				Vtn
				Vim
				Vcam1
				Prdx1
				Gfap
				Gbp2
				Alb
				Slc29a3
				Oas1
				Ager
				Unc93b1
				Tnfsf4
				Nos1
				Actg1
				Acta1
				Aco1
				Serpina3
				Il8ra
				Ccl15
				Ccl14
				Ccl4
				Ccl16
				Ccl19
				Ccl13
				Ccl18
				Ccl17
				Ccl26
				Ccl22
				Ccr3
				Ccl28
				Ccl4l2
				Ccbp2
				Ccr7
				Ccl27
				Ccr8
				Ccrl1
				Ccr10
				Ccl2
				Ccl21
				Ccl7
				Ccl5
				Ccl3
				Ccl20
				Ccl11
				Ccr5
				Ccl23
				Ccl25
				Ccl1
				Ccl3l3
				Ccl4l1
				Cxcl12
				Xcl1
				Ccl8
				Ccl3l1
				Ccr1
				Ccl24
				Xcl2
				Cxcl1
				Cxcl10
				Cxcr4
				Cxcl2
				Cxcr6
				Ccr4
				Cxcl11
				Fam19a5
				Fam19a3
				Fam19a4
				Fam19a1
				Fam19a2
				Ccl14-ccl15
				Il6
				Tnf
				Il1b
				Il18
				Ptk2b
				Vegfa
				Il4
				Cdh1
				Cd40
				Defb103a
				F2rl1
				Mmp9
				Ltbp1
				Defb4
				Tnfsf10
				Il13
				Il10
				Il2
				Pparg
				Fgr
				Mif
				Crp
				Jak2
				Il1a
				Ptk2
				Ptgdr
				Cd86
				Hck
				Arrb1
				Gnai1
				Vdr
				Olr1
				Adrbk1
				Txk
				Rnase2
				Cd79a
				Cd79b
				Lyn
				Syk
				Btk
				Blnk
				Vav3
				Vav1
				Vav2
				Rac1
				Rac2
				Rac3
				Ppp3ca
				Ppp3cb
				Ppp3cc
				Chp
				Ppp3r1
				Ppp3r2
				Chp2
				Nfat5
				Nfatc1
				Nfatc2
				Nfatc3
				Nfatc4
				Hras
				Kras
				Nras
				Fos
				Jun
				Card11
				Bcl10
				Malt1
				Chuk
				Ikbkb
				Ikbkg
				Nfkb1
				Rela
				Nfkbia
				Nfkbib
				Nfkbie
				Cd81
				Cd19
				Cr2
				Pik3r5
				Pik3r1
				Pik3r2
				Pik3r3
				Pik3ca
				Pik3cb
				Pik3cd
				Pik3cg
				Akt3
				Akt1
				Akt2
				Gsk3b
				Inpp5d
				Cd22
				Cd72
				Ptpn6
				Lilrb3
				Fcgr2b
				Rasgrp3
				Plcg2
				Prkcb
				Ifitm1
				Igh@
				Igha1
				Igha2
				Ighd
				Ighd@
				Ighd1-1
				Ighd1-14
				Ighd1-20
				Ighd1-26
				Ighd1-7
				Ighd2-15
				Ighd2-2
				Ighd2-21
				Ighd2-8
				Ighd3-10
				Ighd3-16
				Ighd3-22
				Ighd3-3
				Ighd3-9
				Ighd4-11
				Ighd4-17
				Ighd4-23
				Ighd4-4
				Ighd5-12
				Ighd5-18
				Ighd5-24
				Ighd5-5
				Ighd6-13
				Ighd6-19
				Ighd6-25
				Ighd6-6
				Ighd7-27
				Ighe
				Ighg1
				Ighg2
				Ighg3
				Ighg4
				Ighj@
				Ighj1
				Ighj2
				Ighj3
				Ighj4
				Ighj5
				Ighj6
				Ighm
				Ighv@
				Ighv1-18
				Ighv1-2
				Ighv1-24
				Ighv1-3
				Ighv1-45
				Ighv1-46
				Ighv1-58
				Ighv1-69
				Ighv1-8
				Ighv1-c
				Ighv1-f
				Ighv2-26
				Ighv2-5
				Ighv2-70
				Ighv3-11
				Ighv3-13
				Ighv3-15
				Ighv3-16
				Ighv3-20
				Ighv3-21
				Ighv3-23
				Ighv3-30
				Ighv3-30-3
				Ighv3-30-5
				Ighv3-33
				Ighv3-35
				Ighv3-38
				Ighv3-43
				Ighv3-48
				Ighv3-49
				Ighv3-53
				Ighv3-64
				Ighv3-66
				Ighv3-7
				Ighv3-72
				Ighv3-73
				Ighv3-74
				Ighv3-9
				Ighv3-d
				Ighv3-h
				Ighv4-28
				Ighv4-30-1
				Ighv4-30-2
				Ighv4-30-4
				Ighv4-31
				Ighv4-34
				Ighv4-39
				Ighv4-4
				Ighv4-59
				Ighv4-61
				Ighv4-b
				Ighv5-51
				Ighv5-a
				Ighv6-1
				Ighv7-4-1
				Ighv7-81
				Igk@
				Igkc
				Igkdel
				Igkj@
				Igkj1
				Igkj2
				Igkj3
				Igkj4
				Igkj5
				Igkv@
				Igkv1-12
				Igkv1-13
				Igkv1-16
				Igkv1-17
				Igkv1-27
				Igkv1-33
				Igkv1-37
				Igkv1-39
				Igkv1-5
				Igkv1-6
				Igkv1-8
				Igkv1-9
				Igkv1d-12
				Igkv1d-13
				Igkv1d-16
				Igkv1d-17
				Igkv1d-33
				Igkv1d-37
				Igkv1d-39
				Igkv1d-42
				Igkv1d-43
				Igkv1d-8
				Igkv2-24
				Igkv2-28
				Igkv2-30
				Igkv2-40
				Igkv2d-24
				Igkv2d-28
				Igkv2d-29
				Igkv2d-30
				Igkv2d-40
				Igkv3-11
				Igkv3-15
				Igkv3-20
				Igkv3-7
				Igkv3d-11
				Igkv3d-15
				Igkv3d-20
				Igkv3d-7
				Igkv4-1
				Igkv5-2
				Igkv6-21
				Igkv6d-21
				Igkv6d-41
				Igl@
				Iglc@
				Iglc1
				Iglc2
				Iglc3
				Iglc6
				Iglc7
				Iglj@
				Iglj1
				Iglj2
				Iglj3
				Iglj4
				Iglj5
				Iglj6
				Iglj7
				Iglv@
				Iglv1-36
				Iglv1-40
				Iglv1-44
				Iglv1-47
				Iglv1-50
				Iglv1-51
				Iglv10-54
				Iglv11-55
				Iglv2-11
				Iglv2-14
				Iglv2-18
				Iglv2-23
				Iglv2-33
				Iglv2-8
				Iglv3-1
				Iglv3-10
				Iglv3-12
				Iglv3-16
				Iglv3-19
				Iglv3-21
				Iglv3-22
				Iglv3-25
				Iglv3-27
				Iglv3-32
				Iglv3-9
				Iglv4-3
				Iglv4-60
				Iglv4-69
				Iglv5-37
				Iglv5-39
				Iglv5-45
				Iglv5-48
				Iglv5-52
				Iglv6-57
				Iglv7-43
				Iglv7-46
				Iglv8-61
				Iglv9-49
				C3
				C5
				Camp
				Ccl1
				Ccl11
				Ccl13
				Ccl14
				Ccl14-ccl15
				Ccl15
				Ccl16
				Ccl17
				Ccl18
				Ccl19
				Ccl2
				Ccl20
				Ccl21
				Ccl22
				Ccl23
				Ccl24
				Ccl25
				Ccl26
				Ccl27
				Ccl28
				Ccl3
				Ccl3l1
				Ccl3l2
				Ccl3l3
				Ccl4
				Ccl4l1
				Ccl4l2
				Ccl5
				Ccl7
				Ccl8
				Cklf
				Cma1
				Ctsg
				Cx3cl1
				Cxcl1
				Cxcl10
				Cxcl11
				Cxcl12
				Cxcl13
				Cxcl14
				Cxcl16
				Cxcl17
				Cxcl2
				Cxcl3
				Cxcl5
				Cxcl6
				Cxcl9
				Cyr61
				Defa1
				Defa3
				Defa5
				Defb1
				Defb103a
				Defb104a
				Defb4
				Edn1
				Edn2
				Edn3
				Fgf10
				Fgf2
				Htn3
				Il8
				Lect2
				Pf4
				Pf4v1
				Plau
				Ppbp
				Ppbpl1
				Prok2
				Rnase2
				Saa1
				Saa2
				Sbds
				Sema3a
				Sema3b
				Sema3c
				Sema3d
				Sema3e
				Sema3f
				Sema3g
				Sema4a
				Sema4b
				Sema4c
				Sema4d
				Sema4f
				Sema4g
				Sema5a
				Sema5b
				Sema6a
				Sema6b
				Sema6c
				Sema6d
				Sema7a
				Slit1
				Slit2
				Tnc
				Tymp
				Xcl1
				Xcl2
				C5ar1
				Ccbp2
				Ccr1
				Ccr10
				Ccr3
				Ccr4
				Ccr5
				Ccr6
				Ccr7
				Ccr8
				Ccr9
				Ccrl1
				Ccrl2
				Cmklr1
				Cx3cr1
				Cxcr3
				Cxcr4
				Cxcr5
				Cxcr6
				Cxcr7
				Cysltr1
				Cysltr2
				Darc
				Ednra
				Ednrb
				Fpr1
				Fpr2
				Fpr2
				Gpr17
				Gpr32
				Gpr33
				Gpr44
				Gpr77
				Il8ra
				Il8rb
				Ltb4r
				Ltb4r2
				Plaur
				Plxna1
				Plxna2
				Plxna3
				Plxna4
				Plxnb1
				Plxnb2
				Plxnb3
				Plxnc1
				Plxnd1
				Ptafr
				Robo1
				Robo2
				Robo3
				Rxfp3
				Xcr1
				Adipoq
				Adm
				Adm2
				Agrp
				Agt
				Ambn
				Amelx
				Amh
				Angptl5
				Angptl7
				Apln
				Areg
				Armet
				Armetl1
				Artn
				Avp
				Azu1
				Bdnf
				Bmp1
				Bmp10
				Bmp15
				Bmp2
				Bmp3
				Bmp4
				Bmp5
				Bmp6
				Bmp7
				Bmp8a
				Bmp8b
				Btc
				C19orf10
				C3
				C5
				Calca
				Calcb
				Camp
				Cat
				Cck
				Ccl1
				Ccl11
				Ccl13
				Ccl14
				Ccl14-ccl15
				Ccl15
				Ccl16
				Ccl17
				Ccl18
				Ccl19
				Ccl2
				Ccl20
				Ccl21
				Ccl22
				Ccl23
				Ccl24
				Ccl25
				Ccl26
				Ccl27
				Ccl28
				Ccl3
				Ccl3l1
				Ccl3l2
				Ccl3l3
				Ccl4
				Ccl4l1
				Ccl4l2
				Ccl5
				Ccl7
				Ccl8
				Cd320
				Cd40lg
				Cd70
				Cecr1
				Cer1
				Cga
				Cgb
				Cgb1
				Cgb2
				Cgb5
				Cgb7
				Cgb8
				Chga
				Chgb
				Cklf
				Clcf1
				Clec11a
				Cma1
				Cmtm1
				Cmtm2
				Cmtm3
				Cmtm4
				Cmtm5
				Cmtm6
				Cmtm7
				Cmtm8
				Cntf
				Cort
				Crh
				Csf1
				Csf2
				Csf3
				Csh1
				Csh2
				Cshl1
				Cspg5
				Ctf1
				Ctgf
				Ctsg
				Cx3cl1
				Cxcl1
				Cxcl10
				Cxcl11
				Cxcl12
				Cxcl13
				Cxcl14
				Cxcl16
				Cxcl17
				Cxcl2
				Cxcl3
				Cxcl5
				Cxcl6
				Cxcl9
				Cyr61
				Defa1
				Defa3
				Defa5
				Defb1
				Defb103a
				Defb104a
				Defb4
				Dkk1
				Ebi3
				Edn1
				Edn2
				Edn3
				Egf
				Epgn
				Epo
				Ereg
				Esm1
				Fam3b
				Fam3c
				Fam3d
				Faslg
				Fgf1
				Fgf10
				Fgf11
				Fgf12
				Fgf13
				Fgf14
				Fgf16
				Fgf17
				Fgf18
				Fgf19
				Fgf2
				Fgf20
				Fgf21
				Fgf22
				Fgf23
				Fgf3
				Fgf4
				Fgf5
				Fgf6
				Fgf7
				Fgf8
				Fgf9
				Figf
				Fignl2
				Flt3lg
				Fshb
				Gal
				Galp
				Gast
				Gcg
				Gdf1
				Gdf10
				Gdf11
				Gdf15
				Gdf2
				Gdf3
				Gdf5
				Gdf6
				Gdf7
				Gdf9
				Gdnf
				Gh1
				Gh2
				Ghrh
				Ghrl
				Gip
				Gkn1
				Gmfb
				Gmfg
				Gnrh1
				Gnrh2
				Gpha2
				Gphb5
				Gpi
				Grem1
				Grem2
				Grn
				Grp
				Guca2a
				Hamp
				Hbegf
				Hdgf
				Hdgfrp3
				Hgf
				Htn3
				Iapp
				Ifna1
				Ifna10
				Ifna13
				Ifna14
				Ifna16
				Ifna17
				Ifna2
				Ifna21
				Ifna4
				Ifna5
				Ifna6
				Ifna7
				Ifna8
				Ifnb1
				Ifne
				Ifng
				Ifnk
				Ifnw1
				Igf1
				Igf2
				Il10
				Il11
				Il12a
				Il12b
				Il13
				Il15
				Il16
				Il17a
				Il17b
				Il17c
				Il17d
				Il17f
				Il18
				Il19
				Il1a
				Il1b
				Il1f10
				Il1f5
				Il1f6
				Il1f7
				Il1f8
				Il1f9
				Il1rn
				Il2
				Il20
				Il21
				Il22
				Il23a
				Il24
				Il25
				Il26
				Il27
				Il28a
				Il28b
				Il29
				Il3
				Il31
				Il32
				Il33
				Il34
				Il4
				Il5
				Il6
				Il6st
				Il7
				Il8
				Il9
				Inha
				Inhba
				Inhbb
				Inhbc
				Inhbe
				Ins
				Ins-igf2
				Insl3
				Insl4
				Insl5
				Insl6
				Jag1
				Jag2
				Kgflp1
				Kgflp2
				Kitlg
				Kl
				Lacrt
				Lect2
				Lefty1
				Lefty2
				Lep
				Lhb
				Lif
				Lrsam1
				Lta
				Ltb
				Ltbp1
				Ltbp2
				Ltbp3
				Ltbp4
				Mdk
				Mia
				Mif
				Mln
				Mstn
				Nampt
				Ndp
				Nenf
				Ngf
				Nmb
				Nodal
				Nov
				Npff
				Nppa
				Nppb
				Nppc
				Npy
				Nrg1
				Nrg2
				Nrg3
				Nrg4
				Nrtn
				Ntf3
				Ntf4
				Nts
				Nudt6
				Ogn
				Osgin1
				Osm
				Ostn
				Oxt
				P11
				Pdgfa
				Pdgfb
				Pdgfc
				Pdgfd
				Pdgfra
				Pdgfrb
				Pdgfrl
				Pdyn
				Penk
				Pf4
				Pf4v1
				Pgf
				Plau
				Pmch
				Pnoc
				Pomc
				Ppbp
				Ppbpl1
				Ppbpl2
				Ppy
				Prl
				Prlh
				Prok1
				Prok2
				Pspn
				Pth
				Pth2
				Pthlh
				Ptn
				Pyy
				Qrfp
				Rabep1
				Rabep2
				Reg1a
				Retn
				Retnlb
				Rln1
				Rln2
				Rln3
				Rnase2
				S100a6
				Saa1
				Saa2
				Sbds
				Scg2
				Scgb3a1
				Sct
				Scye1
				Sectm1
				Sema3a
				Sema3b
				Sema3c
				Sema3d
				Sema3e
				Sema3f
				Sema3g
				Sema4a
				Sema4b
				Sema4c
				Sema4d
				Sema4f
				Sema4g
				Sema5a
				Sema5b
				Sema6a
				Sema6b
				Sema6c
				Sema6d
				Sema7a
				Slit1
				Slit2
				Slurp1
				Spp1
				Sst
				Stc1
				Stc2
				Tac1
				Tdgf1
				Tdgf3
				Tg
				Tgfa
				Tgfb1
				Tgfb2
				Tgfb3
				Thpo
				Tnc
				Tnf
				Tnfrsf11b
				Tnfsf10
				Tnfsf11
				Tnfsf12
				Tnfsf13
				Tnfsf13b
				Tnfsf14
				Tnfsf15
				Tnfsf18
				Tnfsf4
				Tnfsf8
				Tnfsf9
				Tor2a
				Trh
				Tshb
				Tslp
				Txlna
				Tymp
				Ucn
				Ucn2
				Ucn3
				Uts2
				Uts2d
				Vegfa
				Vegfb
				Vegfc
				Vgf
				Vip
				Xcl1
				Xcl2
				Acvr1b
				Acvr1c
				Acvr2a
				Acvr2b
				Acvrl1
				Adcyap1r1
				Adipor1
				Adipor2
				Adrb1
				Adrb2
				Agtr1
				Agtr2
				Amhr2
				Angpt1
				Angpt4
				Angptl1
				Angptl2
				Angptl3
				Angptl4
				Angptl6
				Aplnr
				Ar
				Avpr1a
				Avpr1b
				Avpr2
				Bmpr1a
				Bmpr1b
				Bmpr2
				Brd8
				C3ar1
				C5ar1
				Calcr
				Calcrl
				Ccbp2
				Ccr1
				Ccr10
				Ccr3
				Ccr4
				Ccr5
				Ccr6
				Ccr7
				Ccr8
				Ccr9
				Ccrl1
				Ccrl2
				Cd40
				Cmklr1
				Cntfr
				Crhr1
				Crhr2
				Crim1
				Crlf1
				Crlf2
				Crlf3
				Csf1r
				Csf2ra
				Csf2rb
				Csf3r
				Cx3cr1
				Cxcr3
				Cxcr4
				Cxcr5
				Cxcr6
				Cxcr7
				Cysltr1
				Cysltr2
				Darc
				Ednra
				Ednrb
				Egfr
				Eng
				Epor
				Esr1
				Esr2
				Esrra
				Esrrb
				Esrrg
				Fgfr1
				Fgfr2
				Fgfr3
				Fgfr4
				Fgfrl1
				Flt1
				Flt3
				Flt4
				Fpr1
				Fpr2
				Fpr2
				Fshr
				Galr2
				Galr3
				Gcgr
				Ghr
				Ghrhr
				Ghsr
				Gipr
				Glp1r
				Glp2r
				Gnrhr
				Gper
				Gpr17
				Gpr32
				Gpr33
				Gpr44
				Gpr77
				Hnf4a
				Hnf4g
				Htr3a
				Htr3b
				Htr3c
				Htr3d
				Htr3e
				Ifnar1
				Ifnar2
				Ifngr1
				Ifngr2
				Igf1r
				Igf2r
				Il10ra
				Il10rb
				Il11ra
				Il11rb
				Il12rb1
				Il12rb2
				Il13ra1
				Il13ra2
				Il15ra
				Il15rb
				Il17ra
				Il17rb
				Il17rc
				Il17rd
				Il17re
				Il18r1
				Il18rap
				Il1r1
				Il1r2
				Il1rap
				Il1rl1
				Il1rl2
				Il20ra
				Il20rb
				Il21r
				Il22ra1
				Il22ra2
				Il23r
				Il27ra
				Il28ra
				Il2ra
				Il2rb
				Il2rg
				Il31ra
				Il3ra
				Il4r
				Il5ra
				Il6r
				Il7r
				Il8ra
				Il8rb
				Il9r
				Insr
				Kdr
				Lepr
				Lgr4
				Lgr5
				Lgr6
				Lhcgr
				Lifr
				Ltb4r
				Ltb4r2
				Ltbr
				Mc1r
				Mc2r
				Mc3r
				Mc4r
				Mchr1
				Mchr2
				Met
				Mlnr
				Mpl
				Mtnr1a
				Mtnr1b
				Ngfr
				Nmbr
				Npr1
				Npr3
				Nr0b1
				Nr0b2
				Nr1d1
				Nr1d2
				Nr1h2
				Nr1h3
				Nr1h4
				Nr1i2
				Nr1i3
				Nr2c1
				Nr2c2
				Nr2e1
				Nr2e3
				Nr2f1
				Nr2f2
				Nr2f6
				Nr3c1
				Nr3c2
				Nr4a1
				Nr4a2
				Nr4a3
				Nr5a1
				Nr5a2
				Nr6a1
				Nrp1
				Nrp2
				Ogfr
				Oprd1
				Oprk1
				Oprl1
				Oprm1
				Osmr
				Oxtr
				Pgr
				Pgrmc2
				Plaur
				Plxna1
				Plxna2
				Plxna3
				Plxna4
				Plxnb1
				Plxnb2
				Plxnb3
				Plxnc1
				Plxnd1
				Ppara
				Ppard
				Pparg
				Prlhr
				Prlr
				Ptafr
				Ptgdr
				Ptgds
				Ptger1
				Ptger2
				Ptger3
				Ptger4
				Ptgfr
				Pth1r
				Pth2r
				Rara
				Rarb
				Rarg
				Robo1
				Robo2
				Robo3
				Rora
				Rorb
				Rorc
				Rxfp1
				Rxfp2
				Rxfp3
				Rxra
				Rxrb
				Rxrg
				S1pr1
				S1pr2
				Sctr
				Sdc1
				Sdc2
				Sdc3
				Sdc4
				Sort1
				Sstr1
				Sstr2
				Sstr5
				St2
				Tacr1
				Tek
				Tgfbr1
				Tgfbr2
				Tgfbr3
				Thra
				Thrb
				Tie1
				Tnfrsf10a
				Tnfrsf10b
				Tnfrsf10c
				Tnfrsf10d
				Tnfrsf11a
				Tnfrsf12a
				Tnfrsf13b
				Tnfrsf13c
				Tnfrsf14
				Tnfrsf17
				Tnfrsf18
				Tnfrsf19
				Tnfrsf1a
				Tnfrsf1b
				Tnfrsf21
				Tnfrsf25
				Tnfrsf4
				Tnfrsf6b
				Tnfrsf8
				Tnfrsf9
				Trhr
				Tshr
				Tubb3
				Vdr
				Vipr1
				Vipr2
				Xcr1
				Ifna10
				Ifna13
				Ifna14
				Ifna16
				Ifna17
				Ifna2
				Ifna21
				Ifna4
				Ifna5
				Ifna6
				Ifna7
				Ifna8
				Ifnb1
				Ifne
				Ifng
				Ifnk
				Ifnw1
				Ifnar2
				Ifngr1
				Ifngr2
				Il11
				Il12a
				Il12b
				Il13
				Il15
				Il16
				Il17a
				Il17b
				Il17c
				Il17d
				Il17f
				Il18
				Il19
				Il1a
				Il1b
				Il1f10
				Il1f5
				Il1f6
				Il1f7
				Il1f8
				Il1f9
				Il1rn
				Il2
				Il20
				Il21
				Il22
				Il23a
				Il24
				Il25
				Il26
				Il27
				Il28a
				Il28b
				Il29
				Il3
				Il31
				Il32
				Il33
				Il34
				Il4
				Il5
				Il6
				Il6st
				Il7
				Il8
				Il9
				Txlna
				Il10ra
				Il10rb
				Il11ra
				Il11rb
				Il12rb1
				Il12rb2
				Il13ra1
				Il13ra2
				Il15ra
				Il15rb
				Il17ra
				Il17rb
				Il17rc
				Il17rd
				Il17re
				Il18r1
				Il18rap
				Il1r1
				Il1r2
				Il1rap
				Il1rl1
				Il1rl2
				Il20ra
				Il20rb
				Il21r
				Il22ra1
				Il22ra2
				Il23r
				Il27ra
				Il28ra
				Il2ra
				Il2rb
				Il2rg
				Il31ra
				Il3ra
				Il4r
				Il5ra
				Il6r
				Il7r
				Il8ra
				Il8rb
				Il9r
				St2
				Hla-a
				Hla-b
				Hla-c
[truncated: 499 more rows]
